# Supplementary material for: Construction of a reference transcriptome for the analysis of male sterility in sugi (Cryptomeria japonica D. Don) focusing on MALE STERILITY 1 (MS1)
Source: PLoS One. 2021 Feb 25;16(2):e0247180. doi: 10.1371/journal.pone.0247180 (PMC7935350; doi:10.1371/journal.pone.0247180)
Supplement: S1 Table — Accession number, Sample, Working ID, and Percentage (%) of mapped read onto CJ3006NRE. (XLSX) [file pone.0247180.s001.xlsx]

## Sheet: Table S1
S1 Table. RNA-Seq libraries sequenced by HiSeq from previous studies and the read mapping rate onto CJ3006NRE.
Accession number	Sample	Working ID	Percentage (%) of mapped read onto CJ3006NRE
DRX081272	Japanse cedar apical stem in 8 plustrees	apical_stem8trees	94.34
DRX081263	Cambium region in chyosui8	cambium_chosui8	93.43
DRX081264	Cambium region in iiyama9	cambium_iiyama9	93.61
DRX081265	Cambium region in nishikawa10	cambium_nishikawa10	93.84
DRX081266	Cambium region in tano1	cambium_tano1	93.68
DRX081267	Cambium region in nukata1	cambium_nukata1	93.37
DRX081268	Cambium region in chyosui7	cambium_chosui7	93.51
DRX081269	Cambium region in tomioka3	cambium_tomioka3	93.05
DRX081270	Cambium region in kamitsuga6	cambium_kamitsuga6	93.07
DRX081271	Japanse cedar shoot in 8 plustrees	shoot8trees	94.31
DRX081273	4 male-fertile progenies from F2 back-cross population	male_strobili_fertile	98.51
DRX081274	2 male-sterile progenies from F2 back-cross population	male_strobili_sterile	98.14
