# Supplementary material for: Construction of a reference transcriptome for the analysis of male sterility in sugi (Cryptomeria japonica D. Don) focusing on MALE STERILITY 1 (MS1)
Source: PLoS One. 2021 Feb 25;16(2):e0247180. doi: 10.1371/journal.pone.0247180 (PMC7935350; doi:10.1371/journal.pone.0247180)
Supplement: S2 Table — WorkingID, Label, DDBJ Biosample accession number, Experiment, Number of reads or read pairs, Sequencing Technology, Tissue, Sample name, and Sample title. (XLSX) [file pone.0247180.s002.xlsx]

## Sheet: Table S2
S2 Table. DRA accession numbers of RNA-Seq libraries and their characteristics used in the current study.
WorkingID	Label	DDBJ Biosample accession number	Experiment	Number of reads or read pairs#	Seq. Tech.	Tissue†	Sample name	Sample title
S1s	S1s_rep1	SAMD00161246	DRX165255	26411998	HiSeq	MF	MaleStrobili_Nakakubiki-4_Oct04_2011	Male strobili from male ferile tree ""Nakakubiki-4""on October 4th of 2011.
S1s	S1s_rep2	SAMD00161247	DRX165256	24679624	HiSeq	MF	MaleStrobili_Nakakubiki-4_Oct13_2011	Male strobili from male ferile tree ""Nakakubiki-4""on October 13th of 2011.
S1s	S1s_rep3	SAMD00161248	DRX165257	22870728	HiSeq	MF	MaleStrobili_Nakakubiki-4_Oct20_2011	Male strobili from male ferile tree ""Nakakubiki-4""on October 20th of 2011.
S1s	S1s_rep4	SAMD00161259	DRX165249	5845268	MiSeq	MF	MaleStrobili_Nakakubiki-4	Male strobili from Nakakubiki-4 on October 4th, 6th, 11th, 13th, 14th, 19th, 20th of 2011
S2s	S2s_rep1	SAMD00161249	DRX165258	25302408	HiSeq	MF	MaleStrobili_T5NK4_Oct04_2011	Male strobili from male ferile tree ""Shindai3xNakakubki-4""on October 4th of 2011.
S2s	S2s_rep2	SAMD00161250	DRX165259	24982260	HiSeq	MF	MaleStrobili_T5NK4_Oct13_2011	Male strobili from male ferile tree ""Shindai3xNakakubki-4""on October 13th of 2011.
S2s	S2s_rep3	SAMD00161251	DRX165260	24452907	HiSeq	MF	MaleStrobili_T5NK4_Oct20_2011	Male strobili from male ferile tree ""Shindai3xNakakubki-4""on October 20th of 2011.
S2s	S2s_rep4	SAMD00161260	DRX165250	5644292	MiSeq	MF	MaleStrobili_T5NK4_F1	Male strobili from T5NK4 on October 4th, 13th, 20th of 2011
S3s	S3s_rep1	SAMD00098197	DRX103663	22649409	HiSeq	MF	F_Oct06	Male strobili from male fertile individuals in T5NK4 family on October 6th of 2011
S3s	S3s_rep2	SAMD00098198	DRX103664	22450636	HiSeq	MF	F_Oct11	Male strobili from male fertile individuals in T5NK4 family on October 11th of 2011
S3s	S3s_rep3	SAMD00098199	DRX103665	22259295	HiSeq	MF	F_Oct14	Male strobili from male fertile individuals in T5NK4 family on October 14th of 2011
S3s	S3s_rep4	SAMD00098200	DRX103666	21901934	HiSeq	MF	F_Oct19	Male strobili from male fertile individuals in T5NK4 family on October 19th of 2011
S3s	S3s_rep5	SAMD00098201	DRX103667	21710955	HiSeq	MF	F_Oct24	Male strobili from male fertile individuals in T5NK4 family on October 24th of 2011
S3s	S3s_rep6	SAMD00161261	DRX165251	5304504	MiSeq	MF	MaleStrobili_kanen_T5NK4	Male strobili from male fertile individuals in T5NK4 family on October 6th, 11th, 14th, 19th and 24th of 2011
S4s	S4s_rep1	SAMD00098202	DRX103668	21416918	HiSeq	MF	MS_Oct06	Male strobili from male sterile individuals in T5NK4 family on October 6th of 2011
S4s	S4s_rep2	SAMD00098203	DRX103669	23122195	HiSeq	MF	MS_Oct11	Male strobili from male sterile individuals in T5NK4 family on October 11th of 2011
S4s	S4s_rep3	SAMD00098204	DRX103670	22959905	HiSeq	MF	MS_Oct14	Male strobili from male sterile individuals in T5NK4 family on October 14th of 2011
S4s	S4s_rep4	SAMD00098205	DRX103671	22696709	HiSeq	MF	MS_Oct19	Male strobili from male sterile individuals in T5NK4 family on October 19th of 2011
S4s	S4s_rep5	SAMD00098206	DRX103672	22484129	HiSeq	MF	MS_Oct24	Male strobili from male sterile individuals in T5NK4 family on October 24th of 2011
S4s	S4s_rep6	SAMD00161262	DRX165252	6306637	MiSeq	MF	MaleStrobili_funen_T5NK4	Male strobili from male sterile individuals in T5NK4 family on October 6th, 11th, 14th, 19th and 24th of 2011
S5s	S5s_rep1	SAMD00161263	DRX165253	5414221	MiSeq	MF	MaleStrobili_kanen_S3NK4	Male strobili from male fertile individuals in S3NK4 family on October 6th, 11th, 14th, 19th and 24th of 2011
S6s	S6s_rep1	SAMD00161252	DRX165261	23966219	HiSeq	MF	MaleStrobili_funen_Oct06_2011	Male strobili from male sterile individuals in S3NK4 family on October 6th of 2011
S6s	S6s_rep2	SAMD00161253	DRX165262	23475412	HiSeq	MF	MaleStrobili_funen_Oct11_2011	Male strobili from male sterile individuals in S3NK4 family on October 11th of 2011
S6s	S6s_rep3	SAMD00161264	DRX165254	7684427	MiSeq	MF	MaleStrobili_funen_S3NK4	Male strobili from male sterile individuals in S3NK4 family on October 6th, 11th, 14th, 19th and 24th of 2011
S1NK4	S1NK4_rep1	SAMD00161255	DRX165264	53857318	HiSeq	FX	S1NK4	Mixture of RNA from tissues of male ferile tree ""Shindai1xNakakubki-4"" (S1NK4)
S5HK7	S5HK7_rep1	SAMD00161256	DRX165265	55303023	HiSeq	FX	S5HK7	Mixture of RNA from tissues ofmale ferile tree ""Shindai5xHigashikanbara-7"" (S5HK7)
S8HK5	S8HK5_rep1	SAMD00161257	DRX165266	50816212	HiSeq	BL	S8HK5	Inner bark and needle tissues from male ferile tree ""Shindai8xHigashikanbara-5""on June 20th of 2016.
Ooi-7	Ooi7_rep1	SAMD00161254	DRX165263	60826308	HiSeq	BL	Ooi-7	Inner bark and needle tissues from male ferile tree ""Ooi-7""on June 24th of 2016.
ISOSeq0215	-	SAMD00161258	DRX165267	88349	PacBio RS II	MF	T5NK4_ISO-Seq	Male strobili from male ferile tree ""Toyama-1xNakakubki-4""on October 4th, 13th and 20th of 2015.
# Number of reads for PacBio and number of reads pairs for HiSeq or MiSeq
†:MF: Male flower, FX: mixture of male flower, inner bark and leaf, BL: inner bark and leaf
