# Supplementary material for: Construction of a reference transcriptome for the analysis of male sterility in sugi (Cryptomeria japonica D. Don) focusing on MALE STERILITY 1 (MS1)
Source: PLoS One. 2021 Feb 25;16(2):e0247180. doi: 10.1371/journal.pone.0247180 (PMC7935350; doi:10.1371/journal.pone.0247180)
Supplement: S4 Table — Each sequence in CJ3006NRE was annotated in terms of predicted enzyme function (E2P2), transcription factor (TF), transposable element (TE), isoforms, and SNP markers. Sugi SNPs are based on Uchiyama et al. 2013. GSE64663 was published by Tsubomura et al. 2016, while GSE95616, and GSE95618 were published by Mishima et al. 2018. Orthologues were identified from Arabidopsis thaliana, Oryza sativa, Picea abies and Pinus taeda proteome sequences downloaded from PLAZA web site (https://bioinformatics.psb.ugent.be/plaza/). (XLSX) [file pone.0247180.s004.xlsx]

## Sheet: Table S4
S4 Table. The annotation of CJ3006NRE.
E2P2: Ensemble Enzyme Prediction Pipeline, TF: Transcriptino factors, TE: Transposable elements, Sugi SNP
Sugi SNPs are based on Uchiyama et al. 2013. GSE64663 was publised by Tsubomura et al. 2016, while GSE95616, and GSE95618 were published by Mishima et al. 2018. Orthologues were identified from Arabidopsis thaliana, Oryza sativa, Picea abies and Pinus taeda proteome sequences downloaded from PLAZA web site (https://bioinformatics.psb.ugent.be/plaza/).
Gene_ID	Gene_Length [bp]	E2P2	TF	TE	Isoform_group	Isoform_order	SugiSNP	GSE64663	GSE95616 & GSE95618	Ath	Osa	Pab	Pta	Annotation
CJt000002	863													Pyruvate dehydrogenase E2 component (Dihydrolipoamide acetyltransferase) RefID:UniRef50_A0A0U5EW84
CJt000004	2005						gSNP02458	Cj.6067	MF_BC_CLC_contig_3733			PAB00054568	PTA00038306	VQ motif-containing protein RefID:UniRef50_A0A1U7Z9V0
CJt000005	688			LTR/Gypsy					MF_BC_CLC_contig_86013			PAB00023977		Aspartyl protease, putative RefID:UniRef50_D3RMJ6
CJt000006	1722								MF_BC_CLC_contig_49472	AT5G63080	OS01G36630	PAB00012005		JmjC domain-containing protein RefID:UniRef50_UPI000C1D6147
CJt000007	1576								reCj00693	AT1G20450		PAB00053618		Myosin light chain kinase, smooth muscle RefID:UniRef50_A0A0P5VU90
CJt000009	2814	EF01766		LTR/Gypsy					reCj19838			PAB00018987	PTA00039607	Receptor protein kinase, putative RefID:UniRef50_UPI000D1CD534
CJt000012	2234	EF01999						Cj.11781	MF_BC_CLC_contig_14064					TSA: Wollemia nobilis Ref Wollemi Transcript 14423 2311 transcribed RNA sequence RefID:UniRef50_A0A0C9RJM9
CJt000014	2469			DNA/MULE-MuDR					MF_BC_CLC_contig_8686	AT1G15910	OS01G44230	PAB00062441	PTA00000031	Domain XH, putative RefID:UniRef50_A0A200R1C7
CJt000015	3762	EF09267|EF01077							reCj11052	AT2G22740	OS08G30910	PAB00064367	PTA00027571	Histone-lysine N-methyltransferase, H3 lysine-9 specific SUVH6-like protein RefID:UniRef50_A0A1U8LSU5
CJt000016	1227								MF_BC_CLC_contig_3698					Vacuolar assembly/sorting protein DID2 RefID:UniRef50_M9MEW8
CJt000017	1722								MF_BC_CLC_contig_14920	AT1G08125	OS02G57330	PAB00061542	PTA00025866	Protein N-lysine methyltransferase METTL21A RefID:UniRef50_A0A1U8EZ35
CJt000018	2401								reCj12028			PAB00011302	PTA00005639	Protein nuclear fusion defective RefID:UniRef50_A0A1J6KG94
CJt000019	1124								MF_BC_CLC_contig_13454	AT5G44200	OS02G39890	PAB00016711		Nuclear cap-binding protein subunit RefID:UniRef50_Q9XFD1
CJt000020	1322		PF03634											Transcription factor TCP family, putative RefID:UniRef50_A0A2P6R1X6
CJt000023	700													14 kDa proline-rich protein DC2.15 RefID:UniRef50_A0A151R560
CJt000024	765				1	1								14 kDa proline-rich protein DC2.15 RefID:UniRef50_A0A151R560
CJt000025	3361								MF_BC_CLC_contig_26596		OS02G10900	PAB00003147		Disease resistance protein, putative RefID:UniRef50_A0A1D1XP08
CJt000026	543				2	2								Pilin isopeptide linkage domain-containing protein/fimbrial isopeptide formation D2 domain-containing protein RefID:UniRef50_A0A1G7PTM6
CJt000029	2393	EF02861							reCj12372				PTA00056929	Protein RecA RefID:UniRef50_P62209
CJt000030	1205								reCj29702	AT1G04360			PTA00062747	Zinc finger protein RefID:UniRef50_A0A200PXG6
CJt000032	1799								MF_BC_CLC_contig_21638	AT4G31400	OS04G42120	PAB00006934	PTA00016722	Protein chromosome transmission fidelity RefID:UniRef50_UPI0009C07425
CJt000033	3415								MF_BC_CLC_contig_4834	AT2G06210	OS07G29360	PAB00000098		Protein CTR9 RefID:UniRef50_B5X0I6
CJt000037	629						gSNP00801	Cj.6921	reCj33603			PAB00023055	PTA00057663	Gtf1 3 protein RefID:UniRef50_A0A0D1K1Z2
CJt000039	1946							Cj.2833	MF_BC_CLC_contig_1772					RNA-binding KH domain-containing protein PEPPER RefID:UniRef50_A0A199W7Z4
CJt000040	501													Enhancer of Glp-One (Glp-1) RefID:UniRef50_H8ESG1
CJt000043	1236	EF02391							reCj23236	AT2G14260	OS05G43830	PAB00017925	PTA00012940	Proline iminopeptidase RefID:UniRef50_M4D9G7
CJt000046u	2815				4241	2								Uncharacterized transposon-derived f52c9.6-like protein RefID:UniRef50_A0A2P4IX79
CJt000047	559	EF00859					gSNP08027		MF_BC_CLC_contig_9348	AT2G43400	OS10G37210	PAB00045987		Electron transfer flavoprotein-ubiquinone oxidoreductase, mitochondrial RefID:UniRef50_O22854
CJt000048	2995	EF01868		LTR/Copia										Retrovirus-related Pol polyprotein from transposon TNT RefID:UniRef50_A0A0P5MQ38
CJt000049	3791				3	1			reCj33907					Ribonuclease H RefID:UniRef50_T0ZF68
CJt000051	1393				4	1			reCj18160			PAB00032815	PTA00014939	Homeobox domain-containing protein/DDT domain-containing protein RefID:UniRef50_A0A1Q3BK61
CJt000052	506								reCj23534	AT2G39170	OS08G05630	PAB00016732		BLOC-1-related complex subunit RefID:UniRef50_A3KQI3
CJt000053	1779													Epidermal growth factor receptor substrate RefID:UniRef50_UPI000B3C7486
CJt000054	2107	EF00436							reCj16112					Protein CYP78A234 RefID:UniRef50_A0A291FAX2
CJt000055	2106							Cj.4259	reCj12401	AT1G18000	OS04G01520	PAB00050405	PTA00039841	UNC93-like protein RefID:UniRef50_Q56WD3
CJt000058	612							Cj.673	MF_BC_CLC_contig_6017	AT3G01170	OS01G59950	PAB00023313	PTA00013413	Ribosomal protein L34Ae RefID:UniRef50_A0A200RBL5
CJt000059	2886	EF01868		LTR/Copia										RxLR effector candidate protein RefID:UniRef50_A0A2P4YHT5
CJt000060	1733	EF08689						Cj.15359	MF_BC_CLC_contig_24127	AT5G03910	OS04G33700	PAB00044807	PTA00000004	Multidrug export ATP-binding/permease protein SAV1866, putative RefID:UniRef50_A0A239YNF2
CJt000062	1573								reCj12701					UPF0301 protein Bxeno A0649 RefID:UniRef50_Q144Q2
CJt000064	1749							Cj.7803	MF_BC_CLC_contig_10676			PAB00009680		SH3 domain-containing protein RefID:UniRef50_Q8VWF1
CJt000066	3789								MF_BC_CLC_contig_16052					Cys2/His2 zinc-finger transcription factor RefID:UniRef50_G7JJH5
CJt000067	872						gSNP01773	Cj_ssh_male_e_364	reCj07171	AT3G12560	OS03G16700	PAB00055917	PTA00083902	Telomere repeat-binding protein RefID:UniRef50_A0A2I4EV52
CJt000068	1246								reCj15928	AT2G04845	OS03G09860	PAB00063466	PTA00001389	N-acetyltransferase RefID:UniRef50_UPI000B76E025
CJt000069	1389						gSNP06599	Cj.15187	reCj25746					TSA: Wollemia nobilis Ref Wollemi Transcript 5725 1762 transcribed RNA sequence RefID:UniRef50_A0A0C9RXJ8
CJt000070	2736		PF00072					Cj.9209	reCj24442					Two component transcriptional regulator, winged helix family RefID:UniRef50_C9RD17
CJt000071	1372								MF_BC_CLC_contig_17640	AT5G47580		PAB00057313		V-type proton ATPase catalytic subunit A RefID:UniRef50_A0A1D1YLH0
CJt000072	710	EF07773							reCj10394			PAB00046404	PTA00000186	UDP-N-acetylenolpyruvoylglucosamine reductase RefID:UniRef50_A1HS40
CJt000073	1889				5	2								SAM-dependent methyltransferase, FkbM family protein RefID:UniRef50_A0A0G1FJQ6
CJt000075	1680	EF05357|EF01184					gSNP01859	Cj.9023	MF_BC_CLC_contig_9787			PAB00007363	PTA00071564	3-ketoacyl-CoA thiolase RefID:UniRef50_Q56WD9
CJt000076	756	EF07301|EF03437			6	1			reCj23412	AT5G35400	OS06G45250	PAB00014541	PTA00003859	tRNA pseudouridine synthase A RefID:UniRef50_B7LBH2
CJt000077	2338									AT5G12340				Leucine--tRNA ligase RefID:UniRef50_A0A1D1XQ74
CJt000080	2566	EF01304|EF03758						cj_male_sshC_0022	reCj19911	AT3G06650	OS01G19450	PAB00025646	PTA00004769	ATP-citrate synthase beta chain protein RefID:UniRef50_Q9FGX1
CJt000082u	1141				2012	2								NADH-ubiquinone oxidoreductase chain RefID:UniRef50_A0A077ZM38
CJt000084	593								reCj19279	AT2G41500	OS03G23935	PAB00014000	PTA00072011	U4/U6 small nuclear ribonucleoprotein PRP4 protein RefID:UniRef50_UPI000C038CEA
CJt000086	1612		PF00847		7	1			reCj29379			PAB00052395	PTA00073120	C-repeat binding factor RefID:UniRef50_Q3L8J6
CJt000087	704			LTR/Gypsy	8	3							PTA00075242	Retrotransposon protein, Ty3-gypsy subclass, putative RefID:UniRef50_Q2QTW2
CJt000088	1801	EF01868		LTR/Copia	9	1								Zea mays retrotransposon Opie-2, putative RefID:UniRef50_Q7XH54
CJt000088u	632	EF01868		LTR/Copia	9	4								Uncharacterized mitochondrial AtMg00810-like protein RefID:UniRef50_A0A1S3UKF2
CJt000089	2090	EF01868		LTR/Copia	9	2			MF_BC_CLC_contig_76268					Retrovirus-related Pol polyprotein from transposon TNT RefID:UniRef50_A0A0P5MQ38
CJt000091	2631		PF00847						reCj23602					Floral homeotic protein APETALA RefID:UniRef50_A0A1S3BMB1
CJt000092	1889								MF_BC_CLC_contig_71944					PGPS/D10 RefID:UniRef50_Q9ZTM9
CJt000094	1404	EF08111						Cj.8008	MF_BC_CLC_contig_11199					Protein S-acyltransferase, putative RefID:UniRef50_Q0WQK2
CJt000095	1455								MF_BC_CLC_contig_10575	AT2G35140	OS09G39020	PAB00018896	PTA00024479	DCD (Development and cell death) domain protein RefID:UniRef50_G7I2A1
CJt000098	883	EF01249						Cj.5308	reCj24478			PAB00013105	PTA00082612	Histone acetyltransferase RefID:UniRef50_I1KFP7
CJt000100	822								MF_BC_CLC_contig_22824	AT5G45760	OS01G10790	PAB00000262		WD40 repeat-containing protein RefID:UniRef50_A0A2L2NUR9
CJt000103	1399	EF01888							MF_BC_CLC_contig_23132			PAB00049603		AAA ATPase RefID:UniRef50_A0A2C6TWS3
CJt000104	660											PAB00055003	PTA00023946	Expansin-B3-like protein RefID:UniRef50_UPI000B784463
CJt000105	747						gSNP06983	Cj.9647	MF_BC_CLC_contig_60299			PAB00046736	PTA00021762	NLI interacting factor phosphatase-like protein RefID:UniRef50_I7LVC3
CJt000106	855							Cj.8527	MF_BC_CLC_contig_2141	AT2G01660	OS04G45460	PAB00013323	PTA00050317	Receptor protein kinase-like RefID:UniRef50_Q6H663
CJt000107	542													Anoctamin RefID:UniRef50_M3ZNR2
CJt000109	1410				10	1								Uncharacterized protein RefID:UniRef50_A0A2N9G7Z7
CJt000111	3745								reCj34282					SET domain-containing protein RefID:UniRef50_A0A1E4RLI0
CJt000112	2976											PAB00064927		Signal transduction histidine kinase RefID:UniRef50_A0A2N3SDT5
CJt000113	1480								MF_BC_CLC_contig_24360					Disease resistance protein RPM1 RefID:UniRef50_W9RIN6
CJt000114	2866								MF_BC_CLC_contig_17107	AT4G31850	OS10G28600	PAB00005175	PTA00042476	Pentatricopeptide repeat-containing protein RefID:UniRef50_UPI000C1D4B9C
CJt000117	2271								MF_BC_CLC_contig_28264	AT5G59900		PAB00026026	PTA00025949	Pentatricopeptide repeat-containing-like protein RefID:UniRef50_UPI000B77C9D0
CJt000120	1457	EF01876						Cj.8103	MF_BC_CLC_contig_3366	AT2G02500	OS01G66360	PAB00015674	PTA00003433	2-C-methyl-D-erythritol RefID:UniRef50_Q06755
CJt000121	3049								MF_BC_CLC_contig_38127	AT4G35440		PAB00016374	PTA00005710	Chloride channel protein RefID:UniRef50_A0A176VID7
CJt000122	1717	EF03872|EF03487							reCj21166	AT2G31170	OS09G38420	PAB00011259	PTA00025635	Cysteine--tRNA ligase RefID:UniRef50_A0KLW3
CJt000126	2502													ABC transporter ATP-binding protein RefID:UniRef50_A0A258ZPP2
CJt000127	1107	EF01347|EF02116		DNA/MULE-MuDR				Cj.14176	reCj08353				PTA00034492	Alpha,alpha-trehalose-phosphate synthase (UDP-forming), putative RefID:UniRef50_Q9LMI0
CJt000128	2150	EF03551			11	1			MF_BC_CLC_contig_13564			PAB00006901	PTA00039994	TSA: Wollemia nobilis Ref Wollemi Transcript 3702 1026 transcribed RNA sequence RefID:UniRef50_A0A0C9RQ51
CJt000129	2478	EF02447							reCj19661	AT2G27350	OS04G33780	PAB00028911	PTA00015461	OTU (Ovarian tumor) cysteine protease-like protein RefID:UniRef50_A0A2G9HTE6
CJt000132	3770								MF_BC_CLC_contig_42313	AT5G66380	OS03G52430	PAB00064067		Mitochondrial carrier domain-containing protein RefID:UniRef50_A0A1Y2GY52
CJt000133	994		PF00170						MF_BC_CLC_contig_3732	AT1G19490	OS11G05640			Bzip transcription factor RefID:UniRef50_A0A2P4IMG9
CJt000134	1555	EF03490						Cj.26191	reCj11992	AT4G26300	OS05G07030	PAB00007615	PTA00050334	Arginine--tRNA ligase, cytoplasmic-like protein RefID:UniRef50_A0A2I4FXB5
CJt000135	1696	EF02097						Cj.331	MF_BC_CLC_contig_12990	AT3G16260	OS01G13150	PAB00009490		Zinc phosphodiesterase ELAC protein RefID:UniRef50_A0A1U8B9W2
CJt000136	1781								reCj29857					Zinc finger, C2H2 RefID:UniRef50_A0A103XU12
CJt000137	4183							Cj.6133	MF_BC_CLC_contig_8572					F-box-like protein RefID:UniRef50_A0A2H3YSN5
CJt000138	2880	EF07147|EF07143			12	3								Flavin-containing monooxygenase RefID:UniRef50_K4C6P1
CJt000140	2826								MF_BC_CLC_contig_101532					Maternal embryonic leucine zipper kinase RefID:UniRef50_A0A1S4E935
CJt000141	2660													TSA: Wollemia nobilis Ref Wollemi Transcript 12548 4890 transcribed RNA sequence RefID:UniRef50_A0A0C9QRP6
CJt000142	1239	EF03483							MF_BC_CLC_contig_7446	AT4G33760	OS01G06020	PAB00061980	PTA00019179	Aspartate--tRNA(Asp/Asn) ligase RefID:UniRef50_B7GFR1
CJt000144	1011	EF03598							reCj19588	AT2G03667	OS12G38630	PAB00023132		Class II glutamine amidotransferase domain RefID:UniRef50_A0A200PRG5
CJt000146	3684				13	1			reCj30515					ATP-binding protein RefID:UniRef50_UPI000CF2AB07
CJt000147	2041	EF05694|EF08363							MF_BC_CLC_contig_22369	AT5G04490	OS04G57500	PAB00031101	PTA00038572	Phytol kinase, putative RefID:UniRef50_UPI0007892678
CJt000148	1642								reCj25314	AT1G71430	OS01G43060	PAB00053730	PTA00052587	Transcriptional regulator IFH1 RefID:UniRef50_UPI00098E7E70
CJt000149	1284	EF02277							reCj18399	AT3G23640	OS07G23880	PAB00005964		Neutral alpha-glucosidase RefID:UniRef50_A0A072UDZ0
CJt000151	2065		PF02319					Cj.27188	MF_BC_CLC_contig_10602	AT5G03415	OS03G05760		PTA00083688	Transcription factor dpb-like protein RefID:UniRef50_A0A2P4ID44
CJt000158	1514		PF02365						MF_BC_CLC_contig_37528	AT1G12260	OS02G42970	PAB00050947	PTA00083129	NAC domain-containing protein RefID:UniRef50_A0A1U8LVL2
CJt000160	1743							Cj.8047	MF_BC_CLC_contig_5399			PAB00065598	PTA00040823	LIM and calponiny domains-containing protein RefID:UniRef50_F1KS00
CJt000162	2458							Cj.7161	MF_BC_CLC_contig_3065			PAB00052467	PTA00003239	PIF3-like protein RefID:UniRef50_D8SCD3
CJt000163	1182								MF_BC_CLC_contig_13797			PAB00017155		Drug/metabolite transporter RefID:UniRef50_A0A090M151
CJt000165	3123				14	1								Phosphoenolpyruvate-protein phosphotransferase RefID:UniRef50_F6FFL7
CJt000166	3093	EF02922							MF_BC_CLC_contig_27333	AT4G18465	OS01G11370			Pre-mRNA-splicing factor ATP-dependent RNA helicase DEAH9, putative RefID:UniRef50_F4JRJ6
CJt000172	1496	EF00087						Cj.14215	MF_BC_CLC_contig_17911	AT2G21280	OS02G58790	PAB00062822		Epimerase family protein SDR39U1 , chloroplastic RefID:UniRef50_Q9SJU9
CJt000173	3004	EF02913							MF_BC_CLC_contig_7583			PAB00013856		Copper-exporting P-type ATPase A RefID:UniRef50_A0A2H6APX4
CJt000175	2351							Cj.15597	reCj11273	AT3G27150		PAB00065738	PTA00034253	TSA: Wollemia nobilis Ref Wollemi Transcript 22126 2662 transcribed RNA sequence RefID:UniRef50_A0A0C9QMJ5
CJt000176	2244								MF_BC_CLC_contig_4000					Autotransporter adhesin RefID:UniRef50_H0KCD4
CJt000177	2753	EF01766						Cj.24802	MF_BC_CLC_contig_5190		OS05G40200	PAB00022953	PTA00019431	Protein inactive receptor kinase, putative RefID:UniRef50_O48788
CJt000178	3340	EF01766						Cj.20460	reCj11990					Casein kinase I-like protein RefID:UniRef50_Q8LR51
CJt000180	1619						gSNP03740		MF_BC_CLC_contig_9228	AT2G40460		PAB00060262	PTA00051077	Peptide transporter PTR2 RefID:UniRef50_M8AR92
CJt000181	1628								MF_BC_CLC_contig_8446	AT1G13120	OS02G38250	PAB00040473	PTA00054914	Protein GLE1-like RefID:UniRef50_UPI000C0407F7
CJt000182	1970			RC/Helitron					reCj19200	AT3G50950				Disease resistance protein, putative RefID:UniRef50_UPI000C04EC00
CJt000183	3065	EF05289|EF07922							MF_BC_CLC_contig_12467			PAB00062425	PTA00027780	Sam-dependent methyltransferase RefID:UniRef50_A0A061RKI0
CJt000186	2631							Cj.6904	reCj21387		OS09G32240	PAB00062794	PTA00084014	TatD family RefID:UniRef50_A0A1R3KH50
CJt000187	2501	EF03168|EF03141						Cj.26102	reCj21857					Arogenate dehydratase/prephenate dehydratase RefID:UniRef50_Q9SA96
CJt000189	1672	EF02479						Cj.238	reCj18766		OS04G48416	PAB00020660		Subtilisin protease SBT1.3-like protein RefID:UniRef50_UPI000B8EEE9B
CJt000190	801				15	1		Cj.18003	MF_BC_CLC_contig_13287	AT5G43950		PAB00062544	PTA00018333	TSA: Wollemia nobilis Ref Wollemi Transcript 19596 2373 transcribed RNA sequence RefID:UniRef50_A0A0C9S5E0
CJt000191	1175								MF_BC_CLC_contig_27514			PAB00010732	PTA00017864	Exocyst complex component EXO70A1-like protein RefID:UniRef50_A0A1U8A6T6
CJt000192	592								reCj24330					Protein DETOXIFICATION RefID:UniRef50_A0A2N9GJ76
CJt000193	6676	EF01888|EF02102|EF01868		LTR/Gypsy	16	2							PTA00000539	Retrotransposable element Tf2 RefID:UniRef50_A0A151RNX6
CJt000194	2964	EF01888|EF02102|EF01868		LTR/Gypsy	16	1								Transposon Tf2-1 polyprotein RefID:UniRef50_A0A2K3LS78
CJt000195	1603	EF01888|EF02102|EF01868		LTR/Gypsy	16	3								Retrotransposable element Tf2 RefID:UniRef50_A0A151RJT7
CJt000196	807							Cj.7816	MF_BC_CLC_contig_13943					Vitellogenin RefID:UniRef50_W5MVK7
CJt000197	8741	EF01766						Cj.15242	MF_BC_CLC_contig_21717	AT2G02710	OS01G09120	PAB00065468	PTA00018693	LOV domain-containing protein, putative RefID:UniRef50_A0A126WWL5
CJt000198	1694						gSNP04496		MF_BC_CLC_contig_19037			PAB00012460	PTA00042456	Transcription factor bHLH123 RefID:UniRef50_UPI000D1C9DD1
CJt000199	1036													D-xylose transporter RefID:UniRef50_A0A1Q2HN10
CJt000200	4168	EF01766							reCj24124	AT5G40820	OS06G50910	PAB00014264	PTA00059811	Serine/threonine-protein kinase ATR RefID:UniRef50_A0A2I4GCD0
CJt000201	503	EF08086							reCj32891					3-ketoacyl-CoA synthase RefID:UniRef50_A0A1Q3CME4
CJt000202	1254				17	3								RNA exonuclease RefID:UniRef50_A0A2I0WPE2
CJt000205	1783								reCj18857	AT1G64050			PTA00007015	Microtubule-actin cross-linking factor RefID:UniRef50_UPI0009A3A7C7
CJt000206	1547							Cj.12828	reCj28615	AT5G49015				Ovule protein, putative RefID:UniRef50_A0A0V0GZ20
CJt000208	1421	EF01496			18	1		Cj.23493	reCj26958		OS07G30150			Adenine phosphoribosyltransferase RefID:UniRef50_A0A1U8HH87
CJt000209	3030							Cj.3823	MF_BC_CLC_contig_4855	AT4G04210	OS04G39040	PAB00007272	PTA00083811	Phosphatase Mtc923-like protein RefID:UniRef50_Q9AXJ7
CJt000210	1965							Cj.10362	reCj03058	AT3G27210	OS01G69100	PAB00025276	PTA00014447	Segmentation polarity homeobox engrailed-like protein RefID:UniRef50_UPI0003F06968
CJt000212	505						gSNP06204	Cj.11142	reCj23950					RING-H2 finger protein ATL13 RefID:UniRef50_A0A2I0A1K7
CJt000215	558								MF_BC_CLC_contig_31563				PTA00083015	Bromodomain RefID:UniRef50_A0A200R4C1
CJt000216	1087		PF00249						MF_BC_CLC_contig_47861					Myb family transcription factor PHL7 RefID:UniRef50_A0A2I4ETJ5
CJt000219	1189			LTR/Copia										Tripeptidyl-peptidase II, putative RefID:UniRef50_A0A2P6R5A3
CJt000220	3417													Serine-rich adhesin for platelets-like protein RefID:UniRef50_UPI00084B0184
CJt000222	1456								reCj15892		OS01G61700	PAB00010457		ATP-dependent Clp protease adapter protein ClpS RefID:UniRef50_A4XUY4
CJt000223	531				19	2								Pre-16S rRNA nuclease, putative RefID:UniRef50_A0A1X1BWG7
CJt000226	1682		PF00170					Cj.6618	MF_BC_CLC_contig_11156		OS03G21800		PTA00040854	BZIP transcription factor RefID:UniRef50_G7IHV8
CJt000228	788	EF01249						Cj_ssh_male_e_159	MF_BC_CLC_contig_15122	AT3G02980	OS02G46700	PAB00053376	PTA00033811	Histone acetyltransferase MCC1-like protein RefID:UniRef50_A0A1U8BJC0
CJt000230	1776				20	1								Disease resistance RPP4-like protein RefID:UniRef50_UPI0005267C49
CJt000231	2663	EF03669			21	2				AT5G48545	OS11G18990	PAB00051990	PTA00084122	Hit involved in cell-cycle regulation-like protein RefID:UniRef50_A0A0S3QW59
CJt000232	1311	EF01868		LTR/Gypsy	22	4								Copia protein RefID:UniRef50_A0A151SQ01
CJt000233	3171							Cj.5346	reCj23384			PAB00066226	PTA00005796	Syntaxin-related protein KNOLLE RefID:UniRef50_B9I5T9
CJt000234	2598						gSNP01496	Cj.21310	MF_BC_CLC_contig_9290	AT3G27020				BnaC01g34980D protein RefID:UniRef50_A0A078I886
CJt000235	1490								MF_BC_CLC_contig_12258	AT2G36895	OS03G05800	PAB00010515		BnaA04g21120D protein RefID:UniRef50_A0A078JW55
CJt000236	1219							Cj.25842	MF_BC_CLC_contig_10225	AT3G12640	OS04G24170			Protein gar2-like RefID:UniRef50_A0A1U7Z9D7
CJt000237	2774							Cj.15639	reCj19234	AT2G01730	OS09G23380	PAB00058694		Cleavage and polyadenylation specificity factor subunit RefID:UniRef50_UPI000B78C91B
CJt000238	1587								MF_BC_CLC_contig_965	AT1G08530	OS12G24240	PAB00051567	PTA00074197	Protein T27G7.21 RefID:UniRef50_D7KIS9
CJt000239	1107	EF03470							MF_BC_CLC_contig_31626	AT3G13170	OS03G54091			Type RefID:UniRef50_Q8ZVL9
CJt000240	843						gSNP00073		MF_BC_CLC_contig_2598	AT2G19950		PAB00058477		Golgin candidate RefID:UniRef50_A0A2K3NNP7
CJt000242	1021				23	1			reCj26340					Iron(II)-dependent oxidoreductase EgtB RefID:UniRef50_A0A2B4S210
CJt000245	1842							Cj.9010	MF_BC_CLC_contig_8135			PAB00011052	PTA00037406	CASP-like protein RefID:UniRef50_A0A1R3HW34
CJt000246	2411							Cj.23841	MF_BC_CLC_contig_54759					Carbohydrate sulfotransferase RefID:UniRef50_A0A1S4EKM6
CJt000247	2005								MF_BC_CLC_contig_38771					Cysteine/Histidine-rich C1 domain family protein RefID:UniRef50_Q9ZUW8
CJt000251	1702	EF08986					gSNP08155		MF_BC_CLC_contig_26031	AT5G14460	OS05G01750	PAB00020209	PTA00001342	Pseudouridine synthase II RefID:UniRef50_A0A1R3GMK8
CJt000252	1842							Cj.12772	MF_BC_CLC_contig_13268	AT3G46450	OS03G60610	PAB00031849	PTA00016971	CRAL/TRIO domain containing protein RefID:UniRef50_B6U4K1
CJt000253	616							Cj.4274	MF_BC_CLC_contig_4612	AT1G47740	OS03G10200	PAB00011261	PTA00048421	PPPDE peptidase domain-containing protein, putative RefID:UniRef50_A0A251TYG2
CJt000254	575		PF07716				gSNP02299	Cj.25530	MF_BC_CLC_contig_35776			PAB00040130	PTA00035910	Basic leucine zipper RefID:UniRef50_Q8VY76
CJt000256	505				24	1			MF_BC_CLC_contig_26568					Serine/threonine-protein phosphatase RefID:UniRef50_A0A1S3IVG8
CJt000258	3190				25	3			MF_BC_CLC_contig_14130			PAB00052443		Heparin and heparin-sulfate lyase RefID:UniRef50_A0A0P0GDH6
CJt000259	1952				26	2								Plastid-lipid-associated protein, putative RefID:UniRef50_A0A2I4GDV8
CJt000260	2782													Isoleucine--tRNA ligase RefID:UniRef50_A0A2P7ZQA3
CJt000262	3371	EF01766					gSNP09744		MF_BC_CLC_contig_14618			PAB00051377		Receptor protein kinase, putative RefID:UniRef50_A0A1U8PEZ6
CJt000263	711							Cj.5163	MF_BC_CLC_contig_6232	AT1G48450	OS03G50870		PTA00034404	UV-B-induced chloroplastic-like protein RefID:UniRef50_UPI000C0520A5
CJt000265	5599							Cj.25775	MF_BC_CLC_contig_14657	AT1G05090	OS08G34760	PAB00016422	PTA00043915	Dentin sialophosphoprotein RefID:UniRef50_A0A2H3YXR0
CJt000266	1566							Cj.21839	MF_BC_CLC_contig_25857					Serine/threonine-protein kinase TEL1 RefID:UniRef50_A0A1D1YIM6
CJt000267	4512				27	2			reCj32242					Urease RefID:UniRef50_A0A0F2SNF8
CJt000270	1438	EF01875							reCj18571	AT1G63020	OS04G48370	PAB00008802		DNA-directed RNA polymerase subunit RefID:UniRef50_A0A0C4W285
CJt000271	3667							Cj.9333	reCj24395	AT2G32980	OS08G10410	PAB00031420	PTA00014681	AUGMIN subunit RefID:UniRef50_A0A1U8P6X6
CJt000272	1700	EF08420|EF11861|EF05941							reCj20892					Cysteine desulfurase, putative RefID:UniRef50_A0A0B0HIP8
CJt000273	703	EF06406|EF01493							MF_BC_CLC_contig_19690	AT4G38040	OS02G09430			Exostosin family protein RefID:UniRef50_Q9SZK4
CJt000276	826	EF02182						Cj.4220	MF_BC_CLC_contig_5850	AT5G07350	OS02G32350	PAB00053550	PTA00038844	Ribonuclease TUDOR RefID:UniRef50_UPI000C1D0C8D
CJt000280	634	EF11670|EF07928|EF05286			28	1			MF_BC_CLC_contig_32866	AT1G60230	OS01G45370	PAB00050216	PTA00043837	Dual-specificity RNA methyltransferase RlmN, putative RefID:UniRef50_Q9K9Y8
CJt000281	2681								MF_BC_CLC_contig_80281				PTA00042236	HTH-type transcriptional regulator RefID:UniRef50_Q8LE56
CJt000282	2149								MF_BC_CLC_contig_96984				PTA00075257	BnaA05g32510D protein RefID:UniRef50_A0A078HXC3
CJt000284	2806							Cj.15807	reCj24771		OS01G70240	PAB00049700	PTA00030219	ATPase RefID:UniRef50_A0A0M8K730
CJt000286	1372	EF01649						Cj.7493	MF_BC_CLC_contig_13242	AT4G26270	OS06G05860			ATP-dependent RefID:UniRef50_K3ZDH8
CJt000290	2801		PF00249		29	2								Telomere repeat-binding factor RefID:UniRef50_UPI00092F85C1
CJt000291	753							Cj.7016	MF_BC_CLC_contig_4611	AT2G34750	OS06G47350	PAB00041493	PTA00004581	RNA polymerase I specific transcription initiation factor RRN3 superfamily RefID:UniRef50_A0A0F4YK57
CJt000292	1182				30	1								Retrotransposon protein, unclassified, putative RefID:UniRef50_Q2QLW7
CJt000293	2125	EF01868			31	1								Ovule protein, putative RefID:UniRef50_A0A0V0IVQ8
CJt000294	3203								reCj33892					EF hand family protein RefID:UniRef50_B6T381
CJt000295	1947							Cj_ssh_male_e_247	MF_BC_CLC_contig_11603	AT1G32370	OS02G17850		PTA00042178	Tobamovirus multiplication protein RefID:UniRef50_UPI00098E0DB1
CJt000296	2401								reCj14324	AT1G02260	OS03G05390	PAB00009990	PTA00018116	Divalent ion symporter RefID:UniRef50_A0A061G118
CJt000298	5917								MF_BC_CLC_contig_14545					RNA polymerase sigma factor SigA RefID:UniRef50_R9N866
CJt000299	2957	EF02182			32	2						PAB00023482	PTA00047930	Putative RefID:UniRef50_A0A1D1XV70
CJt000300	2407				33	3					OS02G53280	PAB00032991	PTA00022132	Protein XRI1-like RefID:UniRef50_UPI000D1C3D91
CJt000301	2002				34	1			reCj17818	AT2G36810	OS03G05330	PAB00015974	PTA00003205	Armadillo helical-like protein RefID:UniRef50_A0A1R3IGY0
CJt000302	1458	EF12099			35	1			MF_BC_CLC_contig_10503	AT2G21470	OS07G39780	PAB00011390	PTA00082935	SUMO-activating enzyme, putative RefID:UniRef50_A0A251RXJ4
CJt000303	2300								reCj11779				PTA00006768	CBS domain-containing protein CBSCBSPB2 RefID:UniRef50_Q9SJQ5
CJt000307	1636				36	1		Cj.22716	MF_BC_CLC_contig_15620					Serine incorporator RefID:UniRef50_A0A1U7QGE5
CJt000308	1977	EF03981|EF02856					gSNP06597	Cj.9183	reCj26819					Deoxyuridine RefID:UniRef50_B7NQ01
CJt000309	3960				37	2		Cj.7753	reCj02912	AT2G39730	OS11G47970	PAB00013289	PTA00004369	Ribulose bisphosphate carboxylase/oxygenase activase, chloroplastic RefID:UniRef50_P10896
CJt000310	3610								reCj27708					Ethylene-responsive transcription factor ERF11 RefID:UniRef50_A0A2H4Q775
CJt000311	1790							Cj.10375	MF_BC_CLC_contig_5753	AT4G20300	OS01G48830	PAB00022843	PTA00083707	Espin-like protein RefID:UniRef50_A0A2I4EEA4
CJt000312	952	EF02921							MF_BC_CLC_contig_10734	AT3G06010	OS05G05230	PAB00054584	PTA00013806	Atp-dependent dna helicase chr12, putative RefID:UniRef50_A0A1J6KHA4
CJt000313	3307	EF03684|EF03502							MF_BC_CLC_contig_21387	AT5G22800	OS06G13660	PAB00003201	PTA00045396	Alanine--tRNA ligase RefID:UniRef50_A7ZQC5
CJt000316	2579							Cj.19416	MF_BC_CLC_contig_22008			PAB00014672	PTA00083415	Protein root uvb sensitive RefID:UniRef50_A0A1J6I6B7
CJt000317	1562								MF_BC_CLC_contig_23488	AT3G60660	OS07G30110	PAB00053766	PTA00083672	Spindle and kinetochore-associated protein RefID:UniRef50_Q9LZZ7
CJt000320	1874								MF_BC_CLC_contig_9774	AT1G50500	OS01G67880	PAB00008915	PTA00013638	Vacuolar protein sorting-associated protein RefID:UniRef50_Q0WQF4
CJt000321	2315								MF_BC_CLC_contig_16610	AT1G71800	OS11G07490	PAB00059869	PTA00007753	Cleavage stimulating factor RefID:UniRef50_A0A2H3XIM7
CJt000322	2282							Cj.7988	reCj24699		OS02G42730	PAB00037395	PTA00045826	Membrane protein C21C3.06, putative RefID:UniRef50_A0A1D1XGF3
CJt000324	714							Cj.5793	MF_BC_CLC_contig_13149	AT1G49910	OS03G33580	PAB00011583	PTA00010818	WD-40 repeat-containing protein RefID:UniRef50_K7W4U6
CJt000325	623	EF01508						Cj.2439	MF_BC_CLC_contig_2281	AT1G08660	OS11G36420		PTA00026998	Sialyltransferase-like protein RefID:UniRef50_UPI000C04229F
CJt000326	3648	EF00469	PF00249						MF_BC_CLC_contig_11770					Protein PHR1-LIKE RefID:UniRef50_Q94A57
CJt000327	2516	EF02102			38	6								Ribonuclease H RefID:UniRef50_T0ZF68
CJt000328	2158	EF03551			39	2								Ubiquitin-conjugating enzyme E2 RefID:UniRef50_A0A1S4B3N6
CJt000331	1812								MF_BC_CLC_contig_5580	AT5G50410	OS08G41900	PAB00012604	PTA00021129	Myosin heavy-chain kinase RefID:UniRef50_K9V395
CJt000332	1850								MF_BC_CLC_contig_27837	AT1G07010	OS10G25430	PAB00006429		Shewanella phosphatase-like protein RefID:UniRef50_Q8L774
CJt000333	1880				40	1			MF_BC_CLC_contig_34789	AT2G46980	OS10G26560	PAB00023552		Non-specific serine/threonine protein kinase RefID:UniRef50_A0A224YXW1
CJt000337	2377							Cj.15021	MF_BC_CLC_contig_10537			PAB00003401		Alpha/beta-Hydrolases superfamily protein RefID:UniRef50_A0A061FZV6
CJt000338	2115	EF09900					gSNP00350		reCj30802					Protein CYP94P6 RefID:UniRef50_A0A291FAU4
CJt000339	2015	EF00284							MF_BC_CLC_contig_46914					Laccase RefID:UniRef50_F6GUI5
CJt000341	1752	EF02255						Cj.1898	reCj22265					Glycoside hydrolase, family RefID:UniRef50_A0A1R3GEL4
CJt000342	2361								MF_BC_CLC_contig_37790			PAB00003727	PTA00008529	G2/Mitotic-specific cyclin A RefID:UniRef50_A0A1Y1HWC3
CJt000343	540		PF00249					Cj.3351	MF_BC_CLC_contig_21329			PAB00023179	PTA00074282	MYB transcription factor RefID:UniRef50_A0A023SHX1
CJt000344	2834							Cj.9738	MF_BC_CLC_contig_1002		OS09G03090	PAB00010680	PTA00056791	UBA-like protein RefID:UniRef50_A0A251T1J8
CJt000347	1204				41	1			MF_BC_CLC_contig_5297	AT5G26820	OS12G37530	PAB00005942	PTA00030305	Ferroportin family protein RefID:UniRef50_A0A061F3T3
CJt000348	11612								reCj32505					Aspartyl/glutamyl-tRNA(Asn/Gln) amidotransferase subunit C RefID:UniRef50_A0A136L9H2
CJt000349	2020								MF_BC_CLC_contig_15591	AT5G42920	OS02G52820	PAB00005785	PTA00082938	THO complex subunit RefID:UniRef50_UPI000C03BE28
CJt000351	1089	EF04516			42	1		Cj.6615	MF_BC_CLC_contig_23669	AT1G76450	OS08G40160	PAB00022542		PsbP domain-containing protein RefID:UniRef50_UPI000B789908
CJt000352	1102	EF02925							MF_BC_CLC_contig_44530	AT3G19050	OS12G39980	PAB00010005	PTA00013994	KinesinK39, putative RefID:UniRef50_A0A2K4YQ35
CJt000354	1289							Cj.20694	MF_BC_CLC_contig_6321	AT5G06150	OS05G41390	PAB00011109	PTA00013021	Cyclin B2 RefID:UniRef50_G1UDF1
CJt000355	2555								reCj30232					LPXTG cell wall anchor domain-containing protein RefID:UniRef50_UPI0008F67750
CJt000356	2482	EF03373							MF_BC_CLC_contig_41060	AT1G18170	OS03G50080	PAB00015941	PTA00057072	Peptidylprolyl isomerase RefID:UniRef50_A9P1Y6
CJt000358	749								reCj16278	AT1G27060	OS01G56990	PAB00012171	PTA00028343	E3 ubiquitin-protein ligase HERC2 RefID:UniRef50_A0A0W8AXK3
CJt000360	3156	EF01643						Cj.4359	MF_BC_CLC_contig_5407					Phosphotransferase RefID:UniRef50_A0A1L0BU59
CJt000361	1491				43	1			reCj07367	AT4G36980	OS03G27840	PAB00008289	PTA00002668	CLK4-associating serine/arginine rich-like protein RefID:UniRef50_A0A1U8IL06
CJt000362	1127				43	2								DNA ligase RefID:UniRef50_B3SDP9
CJt000363	594								reCj18613	AT5G04810	OS04G58780	PAB00014153	PTA00082945	Pentatricopeptide repeat-containing-like protein RefID:UniRef50_UPI000B77C9D0
CJt000365	2835	EF02119			44	1			reCj32531	AT2G04865				Aminotransferase, plant mobile domain-containing-like protein RefID:UniRef50_A0A103Y334
CJt000366	1305	EF04430|EF05359|EF02001							MF_BC_CLC_contig_96728	AT5G55590	OS07G41650		PTA00017587	Pectinesterase RefID:UniRef50_V4UU17
CJt000368	2486	EF01868		LINE/L1										Non-LTR retroelement reverse transcriptase, putative RefID:UniRef50_O22148
CJt000373	1641							Cj.9369	MF_BC_CLC_contig_23193	AT5G40740	OS02G22370	PAB00006686	PTA00002966	Protein phosphatase RefID:UniRef50_A0A1R3HT81
CJt000376	3486						gSNP03965		MF_BC_CLC_contig_4429	AT5G19860				Transmembrane protein, putative RefID:UniRef50_G7LHY2
CJt000377	688	EF01482						Cj.6370	MF_BC_CLC_contig_12734		OS09G29420	PAB00025428		Queuine tRNA-ribosyltransferase RefID:UniRef50_Q9KTY9
CJt000378	2333	EF00215						Cj.17494	reCj21659	AT1G80560	OS03G45320	PAB00042962	PTA00083098	3-isopropylmalate dehydrogenase RefID:UniRef50_Q51375
CJt000381	2332							Cj.9272	reCj18580	AT3G19540	OS07G40150	PAB00017403	PTA00006892	Lipase-like protein RefID:UniRef50_A0A1D6III8
CJt000382	1013													Carboxypeptidase RefID:UniRef50_M0U7M1
CJt000383	2680						gSNP09059		reCj20636			PAB00050662	PTA00041452	Uncharacterized protein RefID:UniRef50_D8RMC0
CJt000384	4579				45	1			MF_BC_CLC_contig_11182			PAB00032294	PTA00061008	Serine-rich RefID:UniRef50_A0A0U1WYZ9
CJt000385	1221								MF_BC_CLC_contig_28373	AT1G14310	OS08G07300			Haloacid dehalogenase hydrolase domain-containing-like protein RefID:UniRef50_A0A061QZ03
CJt000388	2489							Cj.3455	MF_BC_CLC_contig_7696	AT1G22460		PAB00049215	PTA00031280	Heme peroxidase, plant/fungal/bacterial RefID:UniRef50_A0A1R3JI82
CJt000389	647	EF08692|EF02909							reCj10797	AT3G28860	OS04G38570	PAB00011305	PTA00003916	ABC transporter B family member RefID:UniRef50_Q9LJX0
CJt000390	985	EF00398							MF_BC_CLC_contig_33897			PAB00061397	PTA00047327	Probable RefID:UniRef50_Q9FFF6
CJt000391	646							Cj.11515	MF_BC_CLC_contig_15782	AT5G26230		PAB00045522		Membrane-associated kinase regulator, putative RefID:UniRef50_A0A2I4G9A4
CJt000392	993	EF00422												Cytochrome P450 RefID:UniRef50_A0A151P6X0
CJt000393	2076	EF01374						Cj.23461	reCj29201					Xyloglucan endotransglucosylase/hydrolase RefID:UniRef50_V4UQS4
CJt000394	2028		PF03110											Protein SPL1 RefID:UniRef50_A0A0K0M756
CJt000396	1713				46	2								Peptide transporter PTR2 RefID:UniRef50_M8AR92
CJt000397	1512				46	1			reCj22425					Peptide transporter PTR2 RefID:UniRef50_M8AR92
CJt000398	3746								reCj21844	AT3G28700	OS01G40620	PAB00006747	PTA00070860	Protein arginine methyltransferase NDUFAF7 RefID:UniRef50_M4E991
CJt000399	1609	EF00523			47	1	gSNP05219					PAB00063235		Probable RefID:UniRef50_UPI000C04DBEA
CJt000400	1484							Cj.20505	MF_BC_CLC_contig_21089	AT3G12100	OS02G58580	PAB00060070	PTA00083851	Zinc transporter ZitB RefID:UniRef50_Q8ZGY6
CJt000401	1273	EF02119|EF02144					gSNP00099	Cj.20599	MF_BC_CLC_contig_25140	AT5G23720	OS01G20940	PAB00029850	PTA00003720	Phosphoprotein phosphatase, putative RefID:UniRef50_A0A061FZW3
CJt000402	831				48	2								Ankyrin repeat domain-containing protein SOWAHA RefID:UniRef50_UPI0007040C88
CJt000405	1082	EF00497							reCj28381	AT1G19630	OS05G01120	PAB00047781	PTA00022332	Unspecific monooxygenase RefID:UniRef50_K9XCT4
CJt000406	1705								MF_BC_CLC_contig_24746	AT1G70640			PTA00006339	Serinethreonine-protein kinase edr1 RefID:UniRef50_A0A1J6JBN3
CJt000407	3618				49	1								Protoheme IX farnesyltransferase, mitochondrial RefID:UniRef50_A0A1D1YFW3
CJt000408	3140								reCj28208	AT4G27745	OS12G29960	PAB00066004	PTA00037279	Protein yippee-like RefID:UniRef50_D8RRS9
CJt000410	1157	EF01077							MF_BC_CLC_contig_50479			PAB00020976	PTA00057425	Protein phosphatase RefID:UniRef50_A0A103YJH5
CJt000411	528	EF02282						Cj.14873	MF_BC_CLC_contig_701					Alpha-mannosidase RefID:UniRef50_A0A200RA78
CJt000413	1632	EF02119			50	1	gSNP10434		MF_BC_CLC_contig_8966	AT1G72770		PAB00034540	PTA00012557	Protein phosphatase RefID:UniRef50_UPI000B8CF915
CJt000414	3823				51	2								expressed gene
CJt000416	3024				52	2								G-patch domain RefID:UniRef50_A0A200QLA9
CJt000418	2302				53	2				AT3G45880	OS09G31050	PAB00010512	PTA00063615	G2/mitotic-specific cyclin S13-6 RefID:UniRef50_A0A0B0MW22
CJt000421	3460								MF_BC_CLC_contig_14726	AT4G25610	OS09G39660	PAB00040231	PTA00036116	Lysine-specific demethylase ELF6, putative RefID:UniRef50_A0A1D1YX88
CJt000422	1851	EF08479|EF01645|EF02143						Cj.24191	MF_BC_CLC_contig_4018	AT1G07110	OS05G07130			6-phosphofructo-2-kinase/fructose-2,6-bisphosphatase RefID:UniRef50_Q9MB58
CJt000424	979				54	1		Cj.2541	MF_BC_CLC_contig_32510			PAB00051019	PTA00022521	Centromere protein C RefID:UniRef50_UPI000B8CAC31
CJt000428	563	EF02925							MF_BC_CLC_contig_17883	AT2G36200		PAB00001777		Kinesin KIN-5C-like protein RefID:UniRef50_A0A2H3ZXH2
CJt000429	2320							Cj.5029	reCj10175		OS01G41040	PAB00008282		Class II aldolase/adducin domain protein RefID:UniRef50_A0A2G7G845
CJt000430	1856				55	1			MF_BC_CLC_contig_100151					Leucine Rich Repeat family protein RefID:UniRef50_A0A0L0DTY9
CJt000431	1987	EF01868		LTR/Copia	56	2								Retrovirus-related Pol polyprotein from transposon TNT RefID:UniRef50_A0A151SRN1
CJt000432	8194								reCj11708	AT5G50900		PAB00010187	PTA00046691	ARM repeat superfamily protein RefID:UniRef50_A0A061G6D5
CJt000433	1026								reCj22632			PAB00007656		DC1 domain-containing protein RefID:UniRef50_A0A1R3KAA8
CJt000434	1186	EF02459							MF_BC_CLC_contig_12045	AT3G59520	OS01G67040	PAB00048811	PTA00012313	NEDD8-specific protease RefID:UniRef50_M7YMH8
CJt000435	1487	EF01249							MF_BC_CLC_contig_5395	AT3G01460	OS02G09920	PAB00041180	PTA00021504	Methyl-CpG-binding domain-containing protein RefID:UniRef50_A0A1D1Y1M1
CJt000438	577				57	1			MF_BC_CLC_contig_61998			PAB00020259	PTA00043377	R-SNARE, SEC22-family RefID:UniRef50_A9S6L9
CJt000439	3704	EF01868		LTR/Copia	58	3								Retrovirus-related pol polyprotein from transposon tnt RefID:UniRef50_A0A1J6HVV2
CJt000440	729	EF01868		LTR/Copia	58	2			MF_BC_CLC_contig_35909					Uncharacterized mitochondrial AtMg00810-like protein RefID:UniRef50_A0A2H3ZJR8
CJt000441	2818				59	2								Alpha/beta-hydrolase RefID:UniRef50_V2XFQ0
CJt000442	1520	EF02119						Cj.4325	reCj10991	AT4G03080	OS05G05240	PAB00008814		Serine/threonine-protein phosphatase RefID:UniRef50_A0A2I0WB59
CJt000443	1847													Dirigent protein RefID:UniRef50_A0A072UGF9
CJt000444	6683								reCj24308			PAB00020227	PTA00035204	Protein indeterminate-domain RefID:UniRef50_A0A2H3ZP61
CJt000445	1605													Protein CSF1 RefID:UniRef50_N4UUR4
CJt000448	606	EF10359|EF00168					gSNP10648		MF_BC_CLC_contig_7544					Malate dehydrogenase, chloroplastic RefID:UniRef50_Q9SN86
CJt000449	4632	EF02921							MF_BC_CLC_contig_6813		OS01G65850	PAB00006799	PTA00057112	SNF2 family DNA-dependent ATPase RefID:UniRef50_A9TVS7
CJt000451	1931				60	2			MF_BC_CLC_contig_32733					WAT1-related protein RefID:UniRef50_A0A2G2V080
CJt000453	4869						gSNP04155		MF_BC_CLC_contig_107500					Protein TPRXL, putative RefID:UniRef50_UPI000C20DF99
CJt000455	1081	EF01784							reCj18031	AT1G63700	OS02G44642			Mitogen-activated protein kinase kinase kinase YODA RefID:UniRef50_A0A1S3AZ14
CJt000456	2363							Cj.6463	reCj22635	AT5G11500	OS05G13440	PAB00028339	PTA00025576	Coiled-coil domain-containing protein RefID:UniRef50_A0A1D1ZEL8
CJt000457	1661						gSNP08391	Cj.19518	reCj10754	AT2G27230		PAB00042656		MYC/MYB transcription factor RefID:UniRef50_A0A2P5FUA1
CJt000458	2020								MF_BC_CLC_contig_73445	AT3G21700	OS07G33850	PAB00019276		Ras-related protein RIC1 RefID:UniRef50_P40392
CJt000459	1582							Cj.23801	MF_BC_CLC_contig_19040					Sulfotransferase RefID:UniRef50_A0A218W141
CJt000460	1648	EF01766							MF_BC_CLC_contig_13818	AT2G18890			PTA00048799	Receptor serine/threonine-protein kinase, putative RefID:UniRef50_UPI000D0D2AFD
CJt000461	1310	EF02297			61	1			MF_BC_CLC_contig_33575	AT1G13130	OS04G40510	PAB00036975	PTA00045427	H0510A06.2 protein RefID:UniRef50_Q25AK3
CJt000462	1581								MF_BC_CLC_contig_10647	AT4G39460	OS05G29860	PAB00044860	PTA00000422	S-adenosylmethionine carrier, putative RefID:UniRef50_F4HT41
CJt000463	1657				62	1								Uncharacterized protein RefID:UniRef50_A0A0S8E0A5
CJt000464	1091				62	2		Cj.20547	MF_BC_CLC_contig_21551	AT3G18940	OS03G55784	PAB00017893	PTA00016934	Proteasome assembly chaperone RefID:UniRef50_K7LT23
CJt000465	4985	EF02014							reCj08071					Peptidyl-tRNA hydrolase ArfB RefID:UniRef50_A0A127MX13
CJt000466	3407		PF04640						MF_BC_CLC_contig_17216		OS04G50120	PAB00044517		PLATZ transcription factor family protein RefID:UniRef50_A0A061FMW2
CJt000467	868								MF_BC_CLC_contig_4967	AT4G29850	OS02G07980	PAB00012441	PTA00031195	BnaA03g49810D protein RefID:UniRef50_A0A078GYG5
CJt000468	1438	EF02331							MF_BC_CLC_contig_29109	AT1G58370	OS07G27320	PAB00060906	PTA00031694	Glycosyl hydrolase family RefID:UniRef50_A0A1P8AUA7
CJt000469	1809							Cj.26384	MF_BC_CLC_contig_4691	AT3G15430	OS07G27490	PAB00052536	PTA00029806	E3 ubiquitin-protein ligase HERC4, putative RefID:UniRef50_A0A1D1ZHF8
CJt000470	2050							Cj.5333	reCj13753					Pth protein RefID:UniRef50_A0A0C9QWE0
CJt000471	2566				63	1			reCj26153	AT1G53760	OS02G05870			K+-H+ exchange-like protein RefID:UniRef50_Q9C8N0
CJt000472	3798							Cj.3402	reCj13123	AT5G35730	OS12G40340	PAB00048779	PTA00083082	SPX and EXS domain-containing protein RefID:UniRef50_UPI000CECF2C1
CJt000473	4067	EF07537|EF07536									OS01G38580			RPE65 domain-containing protein RefID:UniRef50_A0A1Q3AZ06
CJt000474	1464							Cj.11862	MF_BC_CLC_contig_23768		OS09G15170			Nucleobase-ascorbate transporter RefID:UniRef50_A0A2P4L3P2
CJt000475	2529				64	1		Cj.7274	MF_BC_CLC_contig_21204					E3 ubiquitin ligase DRIP2-like protein RefID:UniRef50_UPI00051253AC
CJt000476	1289				65	1			MF_BC_CLC_contig_57826					CRM-domain containing factor CFM2, chloroplastic RefID:UniRef50_Q8L7C2
CJt000477	774				66	1			MF_BC_CLC_contig_29520	AT5G48790	OS02G03670	PAB00010553	PTA00007460	Protein LOW PSII ACCUMULATION RefID:UniRef50_UPI000B78A836
CJt000479	595		PF00010					Cj.5674	reCj19347	AT1G63650				TSA: Wollemia nobilis Ref Wollemi Transcript 2821 3032 transcribed RNA sequence RefID:UniRef50_A0A0C9RYP8
CJt000480	1171	EF01766							MF_BC_CLC_contig_85944					Tyrosine kinase specific for activated (GTP-bound) p21cdc42Hs/ leucine rich repeat protein RefID:UniRef50_D7G7F2
CJt000481	2987				67	2					OS05G38610	PAB00023556		Coatomer subunit zeta-1-like protein RefID:UniRef50_A0A1S4B4V0
CJt000482	2653							Cj.7239	reCj32411					General transcription factor II-I repeat domain-containing protein RefID:UniRef50_A0A1W5BMN2
CJt000487	881							Cj.3872	reCj27847					Tubulin-specific chaperone A RefID:UniRef50_A0A1D1ZBL4
CJt000488	1688				68	1			reCj23917			PAB00020953	PTA00057065	Microtubule binding protein RefID:UniRef50_A0A2K3NH04
CJt000489	1477								MF_BC_CLC_contig_25795					Sodium/proton antiporter RefID:UniRef50_Q9LT68
CJt000490	1172											PAB00016791	PTA00027063	Variant surface antigen F-like protein RefID:UniRef50_A0A1U8MS35
CJt000491	927							Cj.6828	reCj05991	AT3G11810	OS12G15520	PAB00007482		F26K24.10 protein RefID:UniRef50_Q9SF17
CJt000494	4309							Cj.1099	MF_BC_CLC_contig_4870					Ras-related protein RABE1c RefID:UniRef50_P28186
CJt000495	3792				69	2				AT5G58030	OS01G51220	PAB00060010	PTA00009928	Trafficking protein particle complex subunit RefID:UniRef50_A0A1U8I6T7
CJt000496	3490				70	2								BnaC01g41170D protein RefID:UniRef50_A0A078JB76
CJt000497	4662	EF02921							reCj19478	AT5G08110	OS02G02150	PAB00016987	PTA00001303	Atp-dependent helicase hrq1 RefID:UniRef50_A0A2P4LGH4
CJt000498	653	EF02921						Cj.23064	MF_BC_CLC_contig_32872				PTA00031697	DNA repair protein RAD5A RefID:UniRef50_UPI000C03F8D2
CJt000501	751				71	1			MF_BC_CLC_contig_2921	AT4G37440	OS05G30340	PAB00050436	PTA00009464	Elongation factor RefID:UniRef50_A0A0B0NVN0
CJt000502	2604	EF02921			72	2				AT1G10930	OS04G35420	PAB00016285	PTA00006107	DNA helicase family protein RefID:UniRef50_B9GZD8
CJt000503	1709													Cystinosin/ERS1p repeat RefID:UniRef50_A0A200Q082
CJt000505	2528			DNA/hAT-Tag1	73	3								DNA binding protein RefID:UniRef50_A0A2K3PFV1
CJt000507	3572	EF00918						Cj.3564	reCj07188		OS01G58194		PTA00045723	TSA: Wollemia nobilis Ref Wollemi Transcript 5614 2176 transcribed RNA sequence RefID:UniRef50_A0A0C9QVK4
CJt000510	2548	EF01077							MF_BC_CLC_contig_18183		OS08G37280	PAB00026946	PTA00004895	Protein NSD3 RefID:UniRef50_A0A0S7ILV8
CJt000512	1614						gSNP03848	Cj.3604	MF_BC_CLC_contig_13251	AT3G59660	OS09G34130	PAB00062631		C2 calcium-dependent membrane targeting RefID:UniRef50_A0A200Q3V3
CJt000513	1569				74	1			MF_BC_CLC_contig_22059			PAB00051623	PTA00003903	E3 ubiquitin-protein ligase RING1 RefID:UniRef50_A0A199W3L6
CJt000515	1185	EF05333|EF01226|EF01181					gSNP03206	Cj.5966	MF_BC_CLC_contig_19417	AT5G13640	OS09G27210	PAB00016308		Phosphatidylcholine: Diacylglycerol Acyltransferase RefID:UniRef50_B9S5T1
CJt000516	3898				75	2				AT2G30350	OS07G12710		PTA00065881	Structure-specific endonuclease subunit SLX1 RefID:UniRef50_F6GUC5
CJt000517	629				76	1			MF_BC_CLC_contig_2715	AT5G13240	OS04G56730	PAB00054507	PTA00033363	Repressor of RNA polymerase III transcription RefID:UniRef50_A9RVH8
CJt000518	1146							Cj.883	reCj15087	AT3G59280	OS10G33910		PTA00015637	Mitochondrial import inner membrane translocase subunit tim16-like protein RefID:UniRef50_A0A1U8EZX4
CJt000520	2233	EF01818|EF01816							reCj18383	AT3G01310	OS03G48300	PAB00017220		Inositol hexakisphosphate and diphosphoinositol-pentakisphosphate kinase RefID:UniRef50_A0A1U8I9H4
CJt000521	789				77	2								Major facilitator superfamily protein RefID:UniRef50_A0A061FVJ4
CJt000523	1188				78	1								Dual specificity catalytic domain containing protein RefID:UniRef50_A0A078APE9
CJt000524	2341						gSNP04836		MF_BC_CLC_contig_16583	AT1G24120	OS02G50760		PTA00030028	Chaperone protein dnaJ RefID:UniRef50_A0A2H3Y5Q9
CJt000525	1959				79	1								NHL domain protein RefID:UniRef50_A0A2P5AE30
CJt000526	579				80	2								Uncharacterized protein RefID:UniRef50_A0A0F7ZRH4
CJt000527	6076								MF_BC_CLC_contig_46654					Pentatricopeptide repeat protein dPPR-U8G2 RefID:UniRef50_UPI0007B1768C
CJt000528	3130				81	1			reCj22725	AT2G32710	OS03G04490		PTA00012481	Cyclin-dependent kinase inhibitor RefID:UniRef50_A0A1U7ZEU4
CJt000530	1795			LTR/Copia	82	1								Uncharacterized protein RefID:UniRef50_N9ACW0
CJt000532	2530	EF01868			83	2						PAB00008570	PTA00083018	Telomerase reverse transcriptase catalytic subunit RefID:UniRef50_D5MD96
CJt000535	3850	EF08111					gSNP04023		reCj19062	AT5G20350	OS06G43680		PTA00070340	S-acyltransferase RefID:UniRef50_A0A176WHY9
CJt000536	3032							Cj.2477	MF_BC_CLC_contig_40585	AT5G26980		PAB00041216	PTA00014620	Syntaxin-43-like protein RefID:UniRef50_A0A1S3XU35
CJt000539	5251								MF_BC_CLC_contig_18374				PTA00072031	Calmodulin binding protein, putative RefID:UniRef50_B9RTL0
CJt000541	967				84	1				AT4G34830	OS10G10170		PTA00003382	Pentatricopeptide repeat-containing MRL1, chloroplastic-like protein RefID:UniRef50_A0A1U8KYB6
CJt000544	2805								reCj19267					Methyltransferase PMT25, putative RefID:UniRef50_Q0WT31
CJt000545	1818	EF02910							MF_BC_CLC_contig_3038	AT4G39850	OS01G73530	PAB00014768	PTA00052484	Peroxisomal ABC transporter RefID:UniRef50_G7J3T3
CJt000546	792				85	2				AT2G36145		PAB00050647		Plant organelle RNA recognition domain RefID:UniRef50_A0A200R8R1
CJt000547	3806	EF02102			86	2								Ribonuclease HI family protein RefID:UniRef50_B7GI71
CJt000548	1397								reCj21183	AT2G33620			PTA00014911	TSA: Wollemia nobilis Ref Wollemi Transcript 12026 2455 transcribed RNA sequence RefID:UniRef50_A0A0C9RUX0
CJt000551	508													Type I restriction enzyme R Protein RefID:UniRef50_C0QY63
CJt000554	1803	EF08111			87	1	gSNP03686		reCj11738	AT1G69420	OS03G11110	PAB00036338	PTA00011527	Protein S-acyltransferase, putative RefID:UniRef50_UPI000C03E6ED
CJt000555	2163								MF_BC_CLC_contig_15323					TauD/TfdA domain-containing-like protein RefID:UniRef50_A0A251TGY3
CJt000557	897			LTR/Gypsy										Protein NYNRIN-like RefID:UniRef50_UPI000D08E312
CJt000558	1218	EF01888|EF02102|EF01868		LTR/Gypsy	88	2			reCj14380			PAB00035221		Nucleotidyltransferase, Ribonuclease H, putative RefID:UniRef50_A0A2P6SP37
CJt000559	1674	EF05609|EF07495|EF05608			89	1								Ubiquinol oxidase RefID:UniRef50_Q39219
CJt000560	1657			LTR/Gypsy	90	5								Reverse transcriptase domain, Ribonuclease H domain-like protein RefID:UniRef50_A0A251UM01
CJt000561	1215								MF_BC_CLC_contig_27256	AT3G05625	OS01G24090	PAB00039315		Tetratricopeptide helical domain-containing-like protein RefID:UniRef50_A0A2P6R7B5
CJt000562	1405	EF01423						Cj.7202	MF_BC_CLC_contig_16948	AT4G01220	OS05G32120	PAB00002479	PTA00023944	UDP-D-xylose:L-fucose alpha-1,3-D-xylosyltransferase MGP4 RefID:UniRef50_Q9M146
CJt000563	853								MF_BC_CLC_contig_52499	AT2G43370	OS09G33870	PAB00005461	PTA00074134	RNA-binding (RRM/RBD/RNP motifs) family protein RefID:UniRef50_A0A1P8AYZ8
CJt000565	2584				91	2								expressed gene
CJt000566	1612								MF_BC_CLC_contig_15103			PAB00062314	PTA00038049	Double-stranded RNA-binding domain-containing protein, putative RefID:UniRef50_A0A251TD68
CJt000567	1779		PF00249		92	2		Cj.19392						Transcription factor TT2 RefID:UniRef50_W9QWR6
CJt000568	731				93	1						PAB00003896		Tip elongation aberrant protein RefID:UniRef50_UPI000D1CA6A1
CJt000569	720							Cj.2234	MF_BC_CLC_contig_21979					LLM class flavin-dependent oxidoreductase RefID:UniRef50_A0A2E6XDK0
CJt000570	510								MF_BC_CLC_contig_20342			PAB00040519	PTA00009789	Cr008 protein RefID:UniRef50_A0A061RA05
CJt000571	792							Cj.10983						Histone-lysine N-methyltransferase, H3 lysine-36 and H4 lysine-20 specific-like protein RefID:UniRef50_T0NRU2
CJt000573	801			DNA/hAT-Tag1	94	2								Transposase, expressed, putative RefID:UniRef50_Q7XCF2
CJt000575	983			DNA/hAT-Tag1	94	4								Uncharacterized protein RefID:UniRef50_UPI000937F16B
CJt000577	507													Ribonuclease H domain-containing-like protein RefID:UniRef50_A0A2P6PDK7
CJt000578	2072				95	3								Lysine-specific permease RefID:UniRef50_A0A1U7KV35
CJt000580	1262							Cj.1791	MF_BC_CLC_contig_4266	AT5G15230	OS09G24840	PAB00038539	PTA00006958	Protein gast1 RefID:UniRef50_A0A2P4MZX6
CJt000584	1655													BnaA05g34890D protein RefID:UniRef50_A0A078JEV1
CJt000585	2674								MF_BC_CLC_contig_27319					Solute carrier family RefID:UniRef50_A0A0D2X4V9
CJt000586	954													Protein DETOXIFICATION RefID:UniRef50_A0A1Y1I9Q8
CJt000587	804	EF02330					gSNP06625	Cj.23351	reCj28538			PAB00042719	PTA00036809	Mannan endo-1,4-beta-mannosidase RefID:UniRef50_A0A2G3DGJ9
CJt000589	2437							Cj.18733	MF_BC_CLC_contig_1994	AT5G03450	OS10G39850	PAB00005835	PTA00007662	E3 ubiquitin-protein ligase RFWD3 RefID:UniRef50_UPI0005D38FA8
CJt000592	3234				96	1			MF_BC_CLC_contig_3052					CDK5 regulatory subunit-associated protein RefID:UniRef50_K1PYW7
CJt000593	1747				96	2								Vacuolar protein sorting-associated protein atg6 RefID:UniRef50_A0A093UXN3
CJt000594	1179								MF_BC_CLC_contig_59415					UPF0481 protein RefID:UniRef50_UPI000C044F84
CJt000595	2400							Cj.16037	reCj11128	AT1G03290	OS10G16440	PAB00029289	PTA00012952	Golgin IMH1-like protein RefID:UniRef50_A0A1U8M677
CJt000596	4501						gSNP03114	Cj.21070	MF_BC_CLC_contig_34843					Cysteine-rich receptor protein kinase RefID:UniRef50_A0A1D1YXY5
CJt000598	802			DNA/CMC-EnSpm	97	4			MF_BC_CLC_contig_9681	AT5G18810	OS03G24890	PAB00020600		RNP-1-like protein RNA-binding protein RefID:UniRef50_A0A0G0V3X7
CJt000599	4219	EF01868		LTR/Copia	98	1			MF_BC_CLC_contig_104984					Gag/pol polyprotein, putative RefID:UniRef50_Q7XZY2
CJt000599u	7696	EF01868		LTR/Copia	98	3								Lectin receptor kinase RefID:UniRef50_V9H0W6
CJt000602	962	EF00799							reCj10851	AT1G51720	OS01G37760	PAB00053530	PTA00000250	Glutamate dehydrogenase (NADP+) RefID:UniRef50_A0A2I0A286
CJt000604	4619								reCj30157	AT5G02020	OS05G38040	PAB00053623	PTA00068118	Proteasome inhibitor-related RefID:UniRef50_A0A061ERS7
CJt000605	2749							Cj.4362	reCj10185	AT2G44060	OS03G62620	PAB00008940		Late embryogenesis abundant protein lea14-a RefID:UniRef50_A0A1J6IA59
CJt000606	1669						gSNP08570		MF_BC_CLC_contig_11973	AT1G80070	OS05G07050	PAB00053275	PTA00003476	Pre-mRNA-processing-splicing factor RefID:UniRef50_Q6P2Q9
CJt000607	6323													Protein GLUTAMINE DUMPER RefID:UniRef50_A0A1U7ZTP8
CJt000609	3354	EF02926							MF_BC_CLC_contig_7800		OS12G42160	PAB00028918		Kinesin RefID:UniRef50_A0A142KWD1
CJt000612	5211						gSNP05842	Cj.3110	MF_BC_CLC_contig_7500	AT1G51965	OS02G13340	PAB00012842	PTA00049542	Pentatricopeptide repeat-containing-like protein RefID:UniRef50_UPI000B77C9D0
CJt000613	2881	EF11268							reCj25359		OS10G34350			Aspartate aminotransferase RefID:UniRef50_Q9V0L2
CJt000614	3496				99	1				AT4G21820	OS07G33370	PAB00010796	PTA00071562	Abnormal spindle microcephaly-associated-like protein RefID:UniRef50_G7JI24
CJt000617	1914	EF02119			100	1			MF_BC_CLC_contig_6840	AT4G26190	OS07G01850	PAB00053358	PTA00031572	CTD small phosphatase-like RefID:UniRef50_D2GZR2
CJt000618	2397	EF01888							reCj17863	AT3G20540	OS08G07850	PAB00016181	PTA00084074	DNA-directed DNA polymerase RefID:UniRef50_A0A2G9HCW0
CJt000620	1149							Cj.8300	MF_BC_CLC_contig_20058	AT1G28530	OS02G01970	PAB00063746		Ubiquitin carboxyl-terminal hydrolase RefID:UniRef50_A0A1D1Y2Y5
CJt000621	912								MF_BC_CLC_contig_7234	AT1G17760	OS12G38380	PAB00029508	PTA00012990	Cleavage stimulation factor subunit RefID:UniRef50_A0A1J6JV52
CJt000623	607							Cj.6697	reCj13092	AT5G01510	OS01G04860	PAB00052201		Protein root UVB sensitive RefID:UniRef50_B6IDH3
CJt000624	1394							Cj.11796	MF_BC_CLC_contig_403	AT4G37740	OS03G51970	PAB00059550	PTA00017180	Growth regulating factor RefID:UniRef50_A0A0M3LAP3
CJt000625	655	EF07193		LTR/Gypsy	101	1			MF_BC_CLC_contig_88309					Aminoacyl-tRNA ligase RefID:UniRef50_A0A1S8ADV7
CJt000626	1327	EF00250|EF00243												L-gulonolactone oxidase RefID:UniRef50_UPI000D1CA2C2
CJt000628	789				102	1								HIG1 domain family member RefID:UniRef50_Q9BW72
CJt000629	1401			LTR/Gypsy	103	1								Poly [ADP-ribose] polymerase RefID:UniRef50_UPI0008468F4C
CJt000630	2733				104	2								Translation initiation factor eIF-2B subunit delta RefID:UniRef50_A0A2B4SCC3
CJt000631	2843	EF02599												Protein EDGP RefID:UniRef50_Q05929
CJt000633	630	EF06092							reCj31052					Dirigent protein RefID:UniRef50_A0A072UGF9
CJt000634	1054								MF_BC_CLC_contig_52712	AT3G48550				Protein SHOOT GRAVITROPISM RefID:UniRef50_UPI000B938A0A
CJt000636	1114								reCj18970	AT4G02900				Calcium permeable stress-gated cation channel RefID:UniRef50_Q5XEZ5
CJt000637	1565							Cj.2882	MF_BC_CLC_contig_9847	AT3G21620	OS01G35050	PAB00014596		Calcium permeable stress-gated cation channel RefID:UniRef50_Q5XEZ5
CJt000638	4275				105	2			MF_BC_CLC_contig_61869					14 kDa proline-rich protein DC2.15 RefID:UniRef50_A0A151R560
CJt000639	2046		PF00847						MF_BC_CLC_contig_13451					Ethylene-responsive transcription factor RAP2-3-like protein RefID:UniRef50_UPI000C1D2B12
CJt000641	4007			DNA/MULE-MuDR					reCj28618					Pathogenesis-related protein RefID:UniRef50_P81295
CJt000642	924							Cj.8323	reCj26625	AT4G09620	OS03G62240	PAB00030638	PTA00005748	Mitochodrial transcription termination factor RefID:UniRef50_A0A2P5FR15
CJt000643	1031				106	1			MF_BC_CLC_contig_17524	AT2G43990	OS11G14240	PAB00012938		Suppressor protein MPT5 RefID:UniRef50_P39016
CJt000644	1122	EF03492			107	3	gSNP05822							Phenylalanyl-tRNA synthetase class IIc family protein, putative RefID:UniRef50_A0A251T193
CJt000645	1546							Cj.23670	reCj09838	AT3G27325	OS09G09360	PAB00014159	PTA00013777	Armadillo RefID:UniRef50_A0A200QCQ1
CJt000647	1623	EF01888|EF02102|EF01868		LTR/Gypsy	108	4			MF_BC_CLC_contig_83082					Retrotransposon-related protein RefID:UniRef50_A0A2K3N8H0
CJt000648	2390	EF01888|EF02102|EF01868		LTR/Gypsy										Retrotransposon-related protein RefID:UniRef50_A0A2K3MJ92
CJt000649	1191			LTR/Gypsy	108	2			reCj33333	AT3G29750				Superoxide dismutase (Cu-Zn) RefID:UniRef50_A0A0D6R332
CJt000650	2380				109	1				AT1G13520				BnaA09g46230D protein RefID:UniRef50_A0A078GN50
CJt000654	1163				110	1								Protein kinase RefID:UniRef50_A0A1X0NR61
CJt000655	546								MF_BC_CLC_contig_21968			PAB00015719		ATP-dependent DNA helicase RefID:UniRef50_A0A0C9M2I0
CJt000656	1454				111	2			reCj08847					ELMO domain-containing B-like protein RefID:UniRef50_A0A1U8LHG5
CJt000657	775	EF03551			112	1			reCj21493					U-box domain-containing protein RefID:UniRef50_UPI000C03BB73
CJt000658	2865	EF01868		LTR/Copia										Retrovirus-related Pol polyprotein from transposon TNT RefID:UniRef50_A0A151TIQ1
CJt000659	1100	EF01868		LTR/Copia	113	2								Retrovirus-related pol polyprotein from transposon tnt, putative RefID:UniRef50_W4VRQ4
CJt000660	6405	EF08902|EF01999			114	2			reCj25644	AT2G03550	OS09G28720	PAB00039702	PTA00002374	Alpha/beta hydrolase RefID:UniRef50_UPI0009A62700
CJt000662	2970							Cj_ssh_male_m_337	reCj14873	AT3G51880	OS09G37910	PAB00016160	PTA00076648	Trehalose-phosphate phosphatase a RefID:UniRef50_A0A1J6KQT4
CJt000663	1102							Cj.5313	MF_BC_CLC_contig_4064	AT5G02520	OS01G34610			Protein EMBRYO DEFECTIVE RefID:UniRef50_UPI000900A88F
CJt000664	640	EF07518			115	2		Cj.25675	reCj15291					4,5-DOPA dioxygenase extradiol-like protein RefID:UniRef50_A0A2I0AXR8
CJt000665	821	EF01069							reCj17794	AT4G17610	OS03G01110	PAB00009125	PTA00083496	tRNA/rRNA methyltransferase RefID:UniRef50_A0A200QWZ7
CJt000667	732								MF_BC_CLC_contig_4782	AT2G33490	OS04G32370			Arfaptin domain/BAR domain containing protein RefID:UniRef50_A0A2P5FCD8
CJt000668	2471				116	6		Cj_AETM_Contig_0060	MF_BC_CLC_contig_1511			PAB00044817	PTA00001629	Non-specific lipid-transfer protein RefID:UniRef50_A0A2P4H280
CJt000669	2928				117	3								Alkaline nuclease, putative RefID:UniRef50_A0A147B0S1
CJt000672	551	EF01868		LTR/Copia										RNA-directed DNA polymerase, putative RefID:UniRef50_A0A2P6P5I9
CJt000675	4434													Uncharacterized protein RefID:UniRef50_A0A2H0XT47
CJt000676	1452	EF02147|EF02148							reCj25001					Type I inositol polyphosphate RefID:UniRef50_UPI000C1D717A
CJt000677	533	EF03521|EF05751|EF06441|EF06428|EF06462						Cj.23757	reCj20041			PAB00012233		Long chain acyl-CoA synthetase RefID:UniRef50_O22898
CJt000679	1794													4-hydroxybutyrate coenzyme A transferase RefID:UniRef50_R7AQG0
CJt000681	1696		PF00249						MF_BC_CLC_contig_2978					Myb-related protein RefID:UniRef50_A0A2I0BA91
CJt000682	593				118	1								Cationic amino acid transporter RefID:UniRef50_A0A1S3XD46
CJt000683	918				119	2						PAB00039028		ARM repeat-like protein RefID:UniRef50_A0A0K9NRE3
CJt000684	509	EF09742|EF00511			120	1	gSNP10634					PAB00032675	PTA00071235	Cytochrome P450 RefID:UniRef50_P05179
CJt000685	1108	EF09742|EF00511					gSNP08160		reCj22765					Cytochrome P450 RefID:UniRef50_P05179
CJt000686	2094							Cj.16062	reCj16494	AT3G06145		PAB00031719	PTA00039254	E3 ubiquitin-protein ligase LUL4, putative RefID:UniRef50_UPI0009AB59B4
CJt000687	1430			LTR/Copia	121	1								Retrovirus-related Pol polyprotein from transposon TNT RefID:UniRef50_A0A2I0X4P2
CJt000688	2717	EF01868		LTR/Copia										Retrovirus-related Pol polyprotein from transposon TNT RefID:UniRef50_A0A151R914
CJt000690	1191													Replication factor C subunit RefID:UniRef50_UPI000951CCC1
CJt000691	1268							Cj.2168	MF_BC_CLC_contig_11320	AT5G60980	OS02G29480	PAB00008984	PTA00032073	Ras GTPase-activating protein-binding protein RefID:UniRef50_A0A2I4EZP3
CJt000692	667							Cj.19585	reCj23306					Protein kinase domain RefID:UniRef50_A0A200R5V2
CJt000697	579						gSNP07727		reCj19772	AT3G18060	OS01G03510	PAB00038922	PTA00084078	WD-40 repeat protein RefID:UniRef50_C7RS72
CJt000699	2952				122	1			reCj17265					Ovule protein, putative RefID:UniRef50_A0A0V0HL12
CJt000700	4530				123	1		Cj.4958	MF_BC_CLC_contig_3409	AT4G31290		PAB00047953	PTA00083051	Gamma-glutamylcyclotransferase RefID:UniRef50_E0CR82
CJt000701	969				124	3								Peptidase M41 RefID:UniRef50_A0A1R3G7F6
CJt000702	2373													Tryptophanase RefID:UniRef50_A0A085WMI4
CJt000703	1387				125	2								TSA: Wollemia nobilis Ref Wollemi Transcript 13230 2652 transcribed RNA sequence RefID:UniRef50_A0A0C9QR46
CJt000705	1092	EF01077							reCj18150	AT4G27910	OS01G11952	PAB00004634		Histone-lysine N-methyltransferase RefID:UniRef50_A0A1U8LT35
CJt000706u	657													Uncharacterized protein RefID:UniRef50_A0A2L2YC60
CJt000707	636								MF_BC_CLC_contig_32185					Protein NRT1/ PTR FAMILY RefID:UniRef50_A0A1U8MFA5
CJt000708	2944							Cj.5170	reCj07276	AT1G80400	OS02G54624	PAB00041710		E3 ubiquitin-protein ligase RefID:UniRef50_A0A1D1YWC5
CJt000709	2463				126	1			reCj26099					DNA primase RefID:UniRef50_B4N4C1
CJt000710	3340								MF_BC_CLC_contig_73595					Nad(P)h-quinone oxidoreductase subunit t, chloroplastic RefID:UniRef50_A0A2P4MF12
CJt000712	1352	EF01868		LTR/Copia	127	1								Retrovirus-related Pol polyprotein from transposon TNT RefID:UniRef50_A0A2I0WQY0
CJt000713	637	EF01868		LTR/Copia	128	1								Retrovirus-related Pol polyprotein from transposon TNT RefID:UniRef50_A0A151RDA4
CJt000714	1984						gSNP04666	Cj.8092	MF_BC_CLC_contig_20298	AT2G21120	OS05G35570			Magnesium transporter, putative RefID:UniRef50_I1HTV4
CJt000719	1576				129	1			reCj20271			PAB00034263		Interferon-induced, double-stranded RNA-activated protein kinase RefID:UniRef50_UPI000C24C762
CJt000720	3544				130	1								Homoserine dehydrogenase RefID:UniRef50_UPI0009DD89EC
CJt000721	2352				131	1								Immune-associated nucleotide-binding protein RefID:UniRef50_Q9C8V0
CJt000722	2029				132	2								Uncharacterized protein RefID:UniRef50_A0A158PDH8
CJt000726	2603							Cj.7762	reCj20823	AT5G63780	OS04G59580	PAB00040456	PTA00029968	E3 ubiquitin-protein ligase MARCH3 RefID:UniRef50_A0A1D1YZR1
CJt000728	1150	EF02378							MF_BC_CLC_contig_21453			PAB00011872		Methionine aminopeptidase RefID:UniRef50_G7K801
CJt000729	1093								MF_BC_CLC_contig_23674	AT5G60150	OS12G01220	PAB00035101	PTA00026790	BnaA10g12980D protein RefID:UniRef50_A0A078H429
CJt000730	1069				133	1		Cj.13946						Protein nuclear fusion defective RefID:UniRef50_A0A1J6KG94
CJt000731	633				134	1			reCj16428					Protein nuclear fusion defective RefID:UniRef50_A0A1J6KG94
CJt000732	2386							Cj.26432	reCj18707					Multiple organellar RNA editing factor RefID:UniRef50_UPI00098E4C1B
CJt000737	1113	EF10377|EF10034			135	2								Triacylglycerol lipase RefID:UniRef50_A0A2G9HPK4
CJt000738	1123				136	1								Leucine-rich repeat-containing, plant-type, leucine-rich repeat domain, L, putative RefID:UniRef50_A0A2P6QN81
CJt000739	607							Cj.22925	reCj08581					Pentatricopeptide repeat protein dPPR-U8G2 RefID:UniRef50_UPI0007B1768C
CJt000740	1184				137	3								F-box family protein RefID:UniRef50_D7KVU6
CJt000741	601							Cj.6808	MF_BC_CLC_contig_15664	AT4G37130	OS09G28019	PAB00045435	PTA00067249	Nuclear pore complex protein NUP58 RefID:UniRef50_Q8RWH9
CJt000742	1389													Aminoglycoside phosphotransferase RefID:UniRef50_A0A059FN89
CJt000743	1842	EF02923								AT3G16120	OS01G55510	PAB00002040	PTA00065985	Dynein light chain RefID:UniRef50_A0A226E1M5
CJt000745	1833	EF01311			138	2								Peptidase family M23 RefID:UniRef50_A0A1N7KTQ5
CJt000746	3629				139	1			MF_BC_CLC_contig_20963					Uncharacterized protein RefID:UniRef50_A0A1Y4CZX4
CJt000747	1957				139	2			MF_BC_CLC_contig_58710					Aspartokinase RefID:UniRef50_A0A1F9DSX7
CJt000748	1627								reCj26572			PAB00046326	PTA00018980	Uncharacterized protein RefID:UniRef50_A0A0S4TEE6
CJt000749	2631							Cj.7412	reCj22803	AT3G29270	OS03G11260		PTA00084228	Non-specific serine/threonine protein kinase RefID:UniRef50_A0A2G9G3R6
CJt000750	596						gSNP10595		reCj12806					Pentatricopeptide repeat-containing protein RefID:UniRef50_Q9LNU6
CJt000751	977	EF01792			140	1			reCj08415					Dual specificity protein kinase YAK1 RefID:UniRef50_UPI000C1D60C4
CJt000752	1942				141	2		Cj_ssh_male_e_113	reCj22548	AT1G49240	OS11G06390		PTA00010691	Actin RefID:UniRef50_A0A061DJA0
CJt000753	1841	EF08703			142	12				AT1G07920		PAB00041870	PTA00008618	Translation elongation factor RefID:UniRef50_A0A1W0A1Y1
CJt000756	1518	EF03551			143	1						PAB00014636		TSA: Wollemia nobilis Ref Wollemi Transcript 3702 1026 transcribed RNA sequence RefID:UniRef50_A0A0C9RQ51
CJt000759	885				144	4								Protein phosphatase, Mg2+/Mn2+ dependent RefID:UniRef50_H2SU26
CJt000762	1329				145	1					OS05G41080			Histone H3 RefID:UniRef50_A0A2P6VKJ7
CJt000763	1214						gSNP04128		MF_BC_CLC_contig_21703	AT5G24060		PAB00038533		Pentatricopeptide repeat (PPR) superfamily protein RefID:UniRef50_F4KFP8
CJt000767	1835	EF01432|EF01431			146	1						PAB00046291	PTA00018086	Monogalactosyldiacylglycerol synthase, chloroplastic, putative RefID:UniRef50_Q9FZL4
CJt000768	596							Cj.11646	MF_BC_CLC_contig_2861	AT4G38790	OS08G43470	PAB00015130		ER lumen protein retaining receptor RefID:UniRef50_A0A1R3IXW3
CJt000769	1148				147	1								Pre-mRNA-processing factor RefID:UniRef50_UPI00098D99C8
CJt000770	5558				148	1			reCj15776	AT5G45130				Ras-related protein RABF2b RefID:UniRef50_Q9SN68
CJt000772	1814	EF03551						Cj.16723	reCj31125					E3 ubiquitin-protein ligase RNF8 RefID:UniRef50_A0A2B4RXJ7
CJt000774	1344	EF02599					gSNP05670	Cj.7210	MF_BC_CLC_contig_5290	AT2G03200	OS04G37550	PAB00025171	PTA00032388	Aspartic proteinase CDR1 RefID:UniRef50_Q6XBF8
CJt000775	1762	EF01888|EF02102|EF01868		LTR/Gypsy	149	1								RNA-directed DNA polymerase RefID:UniRef50_A0A2I0VC49
CJt000781	648	EF09406												Cinnamoyl-CoA reductase RefID:UniRef50_A0A2G3C9A8
CJt000782	503				150	1			MF_BC_CLC_contig_84918		OS08G38310	PAB00036194	PTA00014764	Myosin light chain kinase, smooth muscle RefID:UniRef50_A0A0P5VU90
CJt000784	577				151	2			reCj22763	AT5G38720	OS02G49620	PAB00013552	PTA00014549	rRNA processing protein RRP7, putative RefID:UniRef50_B7PY77
CJt000785	2315							Cj.5625	MF_BC_CLC_contig_10573					Ras-related protein Rab7 RefID:UniRef50_Q40787
CJt000787	4243						gSNP05792	Cj.11290	reCj13972	AT1G07410	OS03G60870	PAB00021564	PTA00039460	Rab11 family GTPase, putative RefID:UniRef50_F0WXW1
CJt000788	2333	EF04012|EF06939|EF05883|EF06938|EF05880|EF05879|EF05882												Glycosyltransferase RefID:UniRef50_A0A0D6QV12
CJt000790	1143													expressed gene
CJt000791	4011				152	2								Regulatory-associated protein of mTOR RefID:UniRef50_M8CVQ6
CJt000795	967								MF_BC_CLC_contig_14943	AT3G07180	OS01G67960	PAB00036687		GPI transamidase component PIG-S-related RefID:UniRef50_A0A061DP66
CJt000796	1765	EF02296						Cj.4023	MF_BC_CLC_contig_4560	AT2G16230	OS03G46660	PAB00050679		Glucan endo-1,3-beta-glucosidase A6, putative RefID:UniRef50_Q06915
CJt000797	526		PF00320						reCj19593	AT4G17570		PAB00029438		TSA: Wollemia nobilis Ref Wollemi Transcript 11123 2146 transcribed RNA sequence RefID:UniRef50_A0A0C9RVD6
CJt000800	567				153	3								Tkp5 protein RefID:UniRef50_A7TSP9
CJt000801	1868							Cj.21626	reCj10841	AT1G48410		PAB00019914		Stabilizer of iron transporter SufD / Polynucleotidyl transferase RefID:UniRef50_A0A061FVM9
CJt000802	1106				154	1			MF_BC_CLC_contig_12556	AT1G09330		PAB00015409	PTA00006794	Golgi apparatus membrane protein TVP23 RefID:UniRef50_A0A1D5S4G8
CJt000803	715	EF01068			155	1							PTA00037314	tRNA (guanine-N(7)-)-methyltransferase RefID:UniRef50_Q9I6B3
CJt000804	2574				156	6			reCj30562		OS05G48320			Sad1-interacting factor RefID:UniRef50_A0A2P4ICA4
CJt000806	1119				157	2								Pentatricopeptide repeat protein dPPR-U8G2 RefID:UniRef50_UPI0007B1768C
CJt000807	2689							Cj.20914	MF_BC_CLC_contig_14897	AT4G01170	OS04G45610			Phosphate acyltransferase RefID:UniRef50_A0A1D1YKR8
CJt000809	1850							Cj.13736	reCj23738	AT1G04960	OS09G30478	PAB00037628	PTA00015719	BnaC05g02970D protein RefID:UniRef50_A0A078FYM5
CJt000811	588													Histone deacetylase RefID:UniRef50_A0A0L7QVL2
CJt000812	2775	EF03088							MF_BC_CLC_contig_20439					Deoxyribodipyrimidine photo-lyase RefID:UniRef50_P00914
CJt000814	902							Cj.6054	reCj26501	AT4G38260	OS09G15480	PAB00057989		Ser/Thr-rich protein T10 in DGCR region RefID:UniRef50_A0A0B2QJ37
CJt000815	1830		PF00170		158	1			MF_BC_CLC_contig_9122	AT1G08320	OS11G05480			bZIP transcription factor TGA10 RefID:UniRef50_Q52MZ2
CJt000818	532	EF02017|EF07295|EF04471|EF09203			159	1						PAB00009307		Lipase, putative RefID:UniRef50_A0A2G9GCR2
CJt000819	1956	EF04471|EF07295|EF09203			159	3								Lipase, putative RefID:UniRef50_A0A2G9GCR2
CJt000820	1481								MF_BC_CLC_contig_8875					ATP-binding protein, putative RefID:UniRef50_A0A072V076
CJt000821	2533				160	4			MF_BC_CLC_contig_16997					Arabinogalactan peptide RefID:UniRef50_UPI000901BAE6
CJt000823	1870	EF11524|EF01478						Cj.18980	reCj19091	AT1G27600	OS01G48440	PAB00005766	PTA00083959	Glycosyltransferases RefID:UniRef50_U5CM29
CJt000824	898			DNA/hAT-Tag1										Zinc finger BED domain-containing protein RICESLEEPER RefID:UniRef50_UPI000B9016D9
CJt000825	958	EF07777							MF_BC_CLC_contig_29710					Glycolate oxidase subunit RefID:UniRef50_Q5WAP2
CJt000827	3718								reCj17648					Ribosome assembly protein RefID:UniRef50_X6N5G7
CJt000831	1196				161	1								Peptide synthase RefID:UniRef50_D6BB73
CJt000835	619								MF_BC_CLC_contig_19168	AT2G16460	OS06G49890	PAB00046710		Protein FMP32, mitochondrial-like RefID:UniRef50_A0A1S3BWD9
CJt000838	566								MF_BC_CLC_contig_18232			PAB00008216	PTA00008792	Membrane-like protein RefID:UniRef50_Q7VBQ8
CJt000839	738				162	7				AT1G13950	OS12G32240	PAB00004849	PTA00029492	Mitotic checkpoint BUB3.3-like protein RefID:UniRef50_A0A1U8Q488
CJt000840	1178								MF_BC_CLC_contig_14593					Histidine--tRNA ligase RefID:UniRef50_A0A1D1Z4F4
CJt000841	3123				163	1			MF_BC_CLC_contig_6589					Glycosyltransferase involved in cell wall bisynthesis RefID:UniRef50_A0A1H5Y381
CJt000842	780													Disease resistance RGA2-like protein RefID:UniRef50_UPI000B7B827D
CJt000844	669													Uncharacterized protein RefID:UniRef50_A0A0E0GNT4
CJt000845	822				164	1								Zinc finger protein RefID:UniRef50_A0A200PNY9
CJt000846	1941	EF07743|EF07744|EF07742						Cj.6241	MF_BC_CLC_contig_16834			PAB00053023	PTA00028590	Bifunctional pinoresinol-lariciresinol reductase, putative RefID:UniRef50_A0A251V8S2
CJt000847	1914						gSNP10495		MF_BC_CLC_contig_41795	AT3G01015	OS03G11400	PAB00057045	PTA00028107	TPX2 (Targeting protein for Xklp2) family protein RefID:UniRef50_A0A2K3NQ64
CJt000849	2797								reCj32892					PAR-1b protein RefID:UniRef50_Q43588
CJt000850	1078	EF11703|EF09382|EF11836			165	4								Methyl esterase, putative RefID:UniRef50_A0A251UDD6
CJt000851	888	EF11703|EF09382|EF11836							reCj15941				PTA00068262	3-oxoadipate enol-lactonase RefID:UniRef50_A0A1G6Q6T5
CJt000852	2298				166	2	gSNP07689						PTA00007090	AUGMIN subunit RefID:UniRef50_F4IK01
CJt000853	2278	EF00410							reCj22297	AT2G24820	OS02G54980	PAB00030585	PTA00084170	Protein TIC RefID:UniRef50_O49931
CJt000854	559				167	1	gSNP01279	Cj.4449	reCj19513					RING-H2 finger protein ATL40 RefID:UniRef50_A0A2I0A6I9
CJt000855	1557			LTR/Copia					reCj27943					Zf-CCHC domain-containing protein/UBN2 2 domain-containing protein RefID:UniRef50_A0A1Q3BZR9
CJt000856	1998				168	1		Cj.25191						Retrovirus-related Pol polyprotein from transposon TNT RefID:UniRef50_A0A151TBN4
CJt000857	1644							Cj.23231	reCj18911			PAB00012387		BnaCnng09970D protein RefID:UniRef50_A0A078HUB3
CJt000858	2942	EF01799						Cj.3055	MF_BC_CLC_contig_1083	AT3G12780	OS05G41640	PAB00062150	PTA00055714	Bifunctional PGK/TIM RefID:UniRef50_P36204
CJt000861	3732													Transposase RefID:UniRef50_A0A1Q9MUN0
CJt000862	4619	EF01868		LTR/Copia	169	3								Retrovirus-related Pol polyprotein from transposon TNT RefID:UniRef50_A0A1J3E9J1
CJt000863	1196	EF01868		LTR/Copia	169	2			MF_BC_CLC_contig_46552					Retrovirus-related pol polyprotein from transposon tnt RefID:UniRef50_A0A1J6HVV2
CJt000865	1064							Cj.9730	reCj22935	AT3G08640	OS01G59740	PAB00017865	PTA00061434	Protein RETICULATA-RELATED RefID:UniRef50_UPI000B931017
CJt000866	1075	EF02447|EF02596			170	1								Sarcoplasmic reticulum histidine-rich calcium-binding-like protein RefID:UniRef50_UPI000393CBA1
CJt000867	3177						gSNP07736	Cj.3206	reCj07205	AT5G47430	OS03G45730	PAB00017562	PTA00039095	E3 ubiquitin ligase PQT3-like protein RefID:UniRef50_UPI000C03B694
CJt000869	1389		PF03110				gSNP02470	Cj.24887	MF_BC_CLC_contig_32110					TSA: Wollemia nobilis Ref Wollemi Transcript 18703 5262 transcribed RNA sequence RefID:UniRef50_A0A0C9S2R6
CJt000871	826		PF00010						reCj28446					Sterol regulatory element-binding protein RefID:UniRef50_UPI0006B0DB59
CJt000872	1120		PF00010											Transcription factor bhlh041, putative RefID:UniRef50_A0A1J6KC12
CJt000874	1717	EF01999			171	3			reCj30529					Acetyl esterase/lipase RefID:UniRef50_A0A1H8D6L5
CJt000875	907								MF_BC_CLC_contig_21774				PTA00083987	Protein CLEC16A RefID:UniRef50_A0A199W1K9
CJt000876	2285							Cj.26399	reCj08794					Serine/arginine-rich splicing factor SC35 RefID:UniRef50_A0A1E5W2Z0
CJt000878	2614				172	1								Chaperone DnaJ-domain superfamily protein, putative RefID:UniRef50_A0A251SUR0
CJt000879	2227								reCj28684			PAB00017184	PTA00020364	Plastid lipid-associated protein RefID:UniRef50_Q94KU6
CJt000881	1038							Cj_ssh_male_e_192	reCj04315					Actin, cytoplasmic RefID:UniRef50_A0A091D4C3
CJt000883	624								MF_BC_CLC_contig_19025			PAB00037688	PTA00037907	Germin-like protein RefID:UniRef50_C7S8D5
CJt000886	677							Cj.17541	reCj21768		OS06G11410			Cyclin B and related kinase-activating proteins RefID:UniRef50_A0A1Y1IFZ7
CJt000887	510							Cj.21065	MF_BC_CLC_contig_6409					Protein SGS3 RefID:UniRef50_A0A0K0M7C4
CJt000888	1926				173	1		Cj.13377	MF_BC_CLC_contig_19870	AT1G10510	OS06G13050	PAB00056803		Leucine-rich repeat, ribonuclease inhibitor subtype RefID:UniRef50_A0A1R3I6I6
CJt000889	2100	EF01868		LTR/Copia	174	2			reCj08189					Retrovirus-related pol polyprotein, putative RefID:UniRef50_Q8H023
CJt000892	1419			LTR/Gypsy	175	1								Retrovirus-related Pol polyprotein from transposon RefID:UniRef50_A0A151SCQ7
CJt000893	2717			LTR/Gypsy										Reverse transcriptase domain-containing protein, putative RefID:UniRef50_A0A251U088
CJt000894	3119			LTR/Gypsy	176	5								Retrovirus-related Pol polyprotein from transposon RefID:UniRef50_A0A151SCQ7
CJt000896	797								reCj26465					UPF0481-like protein RefID:UniRef50_A0A2I4E2K7
CJt000897	1537													UPF0481 protein RefID:UniRef50_A0A2I4GM99
CJt000898	530	EF07858							reCj26034			PAB00007143		Protoporphyrinogen oxidase RefID:UniRef50_A0A2G9HU74
CJt000900	1162	EF10075|EF10076|EF07528			177	1					OS04G39780			Linolenate RefID:UniRef50_A0A2G9I1B0
CJt000901	1097								reCj18839	AT1G50730		PAB00006383		UPF0505 protein RefID:UniRef50_UPI0005121C0B
CJt000904	557													Developmental regulator, putative RefID:UniRef50_A0A0B1P4B4
CJt000905	1070	EF07193		LTR/Gypsy					MF_BC_CLC_contig_107200					Transposon Ty3-G Gag-Pol polyprotein RefID:UniRef50_A0A151R9M9
CJt000906	2916			LTR/Gypsy	178	2								Mitochondrial protein, putative RefID:UniRef50_A0A2I0VWY1
CJt000907	828			LTR/Gypsy	179	1								Reverse transcriptase, putative RefID:UniRef50_Q9SY43
CJt000908	3266	EF07193		LTR/Gypsy	179	2								Gag-protease polyprotein RefID:UniRef50_Q84KB1
CJt000909	1822			LTR/Gypsy										Transposon Ty3-G Gag-Pol polyprotein RefID:UniRef50_A0A1D1YLE2
CJt000910	1618			LTR/Gypsy	108	3								RNA-directed DNA polymerase RefID:UniRef50_A0A2I0VE39
CJt000912	1903						gSNP07004	Cj.8711	MF_BC_CLC_contig_11655	AT1G56230	OS01G24480	PAB00022671		TSA: Wollemia nobilis Ref Wollemi Transcript 1515 3156 transcribed RNA sequence RefID:UniRef50_A0A0C9SAX8
CJt000913	825	EF07777												Flavin-dependent oxidoreductase FOX5-like protein RefID:UniRef50_A0A2I4E1I7
CJt000914	2318	EF07525												Lipoxygenase RefID:UniRef50_A0A200Q4T1
CJt000915	4606								MF_BC_CLC_contig_17402					Ankyrin-3-like protein RefID:UniRef50_A0A1S3I4B7
CJt000916	2367				180	2								Serine/threonine-protein phosphatase RefID:UniRef50_A0A1S3IVG8
CJt000917	2780								reCj15192					Ankyrin-3-like protein RefID:UniRef50_A0A1S3I4B7
CJt000918	533													Ankyrin repeat-containing protein RefID:UniRef50_H2C531
CJt000919	872	EF03521							MF_BC_CLC_contig_20999				PTA00000063	Long-chain-fatty-acid-CoA ligase-like protein RefID:UniRef50_A0A096TWZ2
CJt000920	1407	EF02925							MF_BC_CLC_contig_19045	AT3G51150		PAB00009997		ATP binding microtubule motor family protein, putative RefID:UniRef50_A0A061FC53
CJt000921	1158	EF02297							MF_BC_CLC_contig_62936		OS01G12070	PAB00021265	PTA00062297	Endoglucanase RefID:UniRef50_Q8L7I0
CJt000922	950								MF_BC_CLC_contig_25106					Zinc finger protein RefID:UniRef50_A0A200Q1U4
CJt000925	821				181	1			reCj33290					TSA: Wollemia nobilis Ref Wollemi Transcript 26328 695 transcribed RNA sequence RefID:UniRef50_A0A0C9RQ17
CJt000926	1073				182	2			reCj07089					TSA: Wollemia nobilis Ref Wollemi Transcript 26328 695 transcribed RNA sequence RefID:UniRef50_A0A0C9RQ17
CJt000927	885	EF05455|EF05456							MF_BC_CLC_contig_45077					Cytokinin riboside RefID:UniRef50_K4BVK8
CJt000930	885													Zinc finger protein GIS2 RefID:UniRef50_A0A2I0S4I7
CJt000932	501								MF_BC_CLC_contig_53687					Chitin synthase RefID:UniRef50_A0A162WG21
CJt000934	893				183	1								Integrase, catalytic core RefID:UniRef50_A0A1R3J647
CJt000937	2230	EF07754										PAB00054949	PTA00030690	3-oxo-5-alpha-steroid RefID:UniRef50_P24008
CJt000939	547	EF01888|EF02102|EF01868		LTR/Gypsy	184	3								Nucleotidyltransferase, Ribonuclease H, putative RefID:UniRef50_A0A2P6PMN9
CJt000940	1583	EF01888|EF02102|EF01868		LTR/Gypsy	184	2								Nucleotidyltransferase, Ribonuclease H, putative RefID:UniRef50_A0A2P6PMN9
CJt000941	777	EF01888|EF02102|EF01868		LTR/Gypsy	184	5								Polyprotein RefID:UniRef50_A5X2S4
CJt000942	1856	EF01888|EF02102|EF01868		LTR/Gypsy	185	2								Polyprotein RefID:UniRef50_A5X2S4
CJt000943	524				186	1			reCj19609				PTA00080546	Sequence-specific DNA binding transcription factors RefID:UniRef50_A0A061FHC2
CJt000944	1565				187	2								Cam protein RefID:UniRef50_A0A1V9XF89
CJt000945	8492	EF00580|EF06619						Cj.17793	MF_BC_CLC_contig_16314	AT3G27060	OS06G03720	PAB00010071		Ribonucleoside-diphosphate reductase small chain RefID:UniRef50_A0A2P6TVG9
CJt000949	597		PF00249											MYB transcription factor R3 type family protein RefID:UniRef50_B9HBL8
CJt000950	1753	EF04820|EF03521			188	2				AT4G05160	OS03G05780	PAB00006439	PTA00084238	4-coumarate:CoA ligase RefID:UniRef50_A0A291FH95
CJt000951	922													Helicase MAGATAMA, putative RefID:UniRef50_A0A199V5S9
CJt000952	2072													Histone deacetylase RefID:UniRef50_A0A0L7QVL2
CJt000954	1284				189	1			MF_BC_CLC_contig_66458	AT2G04235	OS06G40590	PAB00041934		Histidine--tRNA ligase RefID:UniRef50_A0A1D1Z4F4
CJt000955	1647			DNA/hAT-Tag1	190	1								Zinc finger BED domain-containing protein RICESLEEPER RefID:UniRef50_UPI000BBE663D
CJt000958	503								reCj23296					BnaA09g11720D protein RefID:UniRef50_A0A078HK29
CJt000961	2152													Hexosyltransferase RefID:UniRef50_A0A0R3UD75
CJt000963	6822						gSNP07410	Cj.17057	reCj20878	AT3G16760	OS03G22140	PAB00038813	PTA00002265	TSA: Wollemia nobilis Ref Wollemi Transcript 10943 2266 transcribed RNA sequence RefID:UniRef50_A0A0C9QT45
CJt000965	698	EF07049						Cj.2330	MF_BC_CLC_contig_3073	AT5G64040	OS12G08770	PAB00038169	PTA00009175	Photosystem I reaction center subunit N, chloroplastic RefID:UniRef50_P49107
CJt000966	1365	EF08266						Cj.9449	MF_BC_CLC_contig_5964	AT5G66680	OS07G10830	PAB00019366	PTA00051273	Dolichyl-diphosphooligosaccharide--protein glycosyltransferase subunit wbp1 RefID:UniRef50_A0A2P4LPE3
CJt000967	3676													TEL2-interacting protein RefID:UniRef50_P47168
CJt000968	3921	EF01273			191	2		Cj.17209	reCj13460	AT2G06025	OS03G07990	PAB00011587	PTA00026222	N-alpha-acetyltransferase RefID:UniRef50_A0A1D1Z8Z4
CJt000970	993								reCj25653			PAB00014004		Sister chromatid cohesion protein PDS5 A RefID:UniRef50_UPI000B9392A5
CJt000972	2547				192	2								3,4-dihydroxy RefID:UniRef50_A0A1M6T2V5
CJt000973	1696	EF02015							reCj06725					GDSL lipase/acylhydrolase-like protein RefID:UniRef50_G7I7T2
CJt000977	844	EF01793							reCj19842	AT1G77720	OS03G49750	PAB00006139	PTA00058699	Monopolar spindle RefID:UniRef50_A0A165R3M6
CJt000983	2749	EF02925							MF_BC_CLC_contig_44766			PAB00031871		Kinesin KIN-5D-like protein RefID:UniRef50_UPI000C1D7EFD
CJt000984	1016							Cj.5954	reCj28649			PAB00061778	PTA00046870	Diadenosine tetraphosphate hydrolase HIT family protein RefID:UniRef50_B3G4N1
CJt000987	1784							Cj.26753	reCj15316	AT1G78930	OS09G38720	PAB00019734	PTA00023176	Transcription termination factor MTERF4, chloroplastic-like protein RefID:UniRef50_UPI000B77AE34
CJt000988	1748				193	2								Delta-1-pyrroline-5-carboxylate synthase RefID:UniRef50_A0A0W8DKZ0
CJt000989	3267													hAT transposon superfamily, putative RefID:UniRef50_A0A251US19
CJt000990	876			DNA/hAT-Tag1	193	1								Flavin-containing monooxygenase RefID:UniRef50_A0A2N9IMS2
CJt000991	521							Cj.12578	MF_BC_CLC_contig_56148	AT2G29530	OS03G61019			Import inner membrane translocase protein RefID:UniRef50_G7IRZ4
CJt000992	751				194	2								Phosphatidylinositol RefID:UniRef50_D3B1R9
CJt000994	619	EF02422							reCj27349					Serine protease F56F10.1, putative RefID:UniRef50_P90893
CJt000995	901	EF01766							reCj26524			PAB00024951	PTA00037602	Receptor protein kinase, putative RefID:UniRef50_B9S1W6
CJt000997	764								MF_BC_CLC_contig_89612					Tegument protein VP16 RefID:UniRef50_A0A1D1YDR1
CJt001000	2413													Signal recognition particle subunit SRP72 RefID:UniRef50_G0U4T2
CJt001001	565								MF_BC_CLC_contig_76269					Rhomboid-like protein RefID:UniRef50_A0A058ZDP4
CJt001002	1186													Protein PLS9-PPR RefID:UniRef50_UPI0009B4EBE4
CJt001004	737													Protein PLS9-PPR RefID:UniRef50_UPI0009B4EBBF
CJt001005	789				195	1								Serine/threonine protein phosphatase RefID:UniRef50_A0A2K3KWV8
CJt001006	1842	EF00968|EF01300						Cj.9675	MF_BC_CLC_contig_5636	AT1G74040	OS11G04670	PAB00047889	PTA00014480	Pyruvate carboxyltransferase RefID:UniRef50_A0A1R3IAL1
CJt001007	1418	EF09429|EF09428			196	4								Cytochrome P450 CYP866A1 RefID:UniRef50_A0A0G7ZNW5
CJt001008	3159		PF00847						MF_BC_CLC_contig_42792					AP2/ERF domain RefID:UniRef50_A0A200Q635
CJt001010	1047				197	2								Ubiquitinyl hydrolase RefID:UniRef50_A0A2K2D2H9
CJt001011	594				198	2		Cj.11754	reCj29581					TSA: Wollemia nobilis Ref Wollemi Transcript 13844 868 transcribed RNA sequence RefID:UniRef50_A0A0C9QQL8
CJt001012	2330								reCj21661	AT3G58660	OS05G48422	PAB00000432	PTA00027830	50S ribosomal protein L1 RefID:UniRef50_A0A0U9HWJ2
CJt001013	2471							Cj.26001	reCj14793			PAB00022561	PTA00064095	Non-phototropic hypocotyl RefID:UniRef50_A0A1B4Z1I0
CJt001014	2347	EF07177|EF05173|EF01758					gSNP08408	Cj.7455	MF_BC_CLC_contig_10155	AT5G23450	OS04G45800	PAB00038901	PTA00032044	Sphingoid long-chain bases kinase-like protein RefID:UniRef50_A0A072U6E3
CJt001015	5589							Cj.20136						Glycogen synthase kinase RefID:UniRef50_W5JLH8
CJt001016	661				199	3								Uncharacterized protein RefID:UniRef50_A0A1Q6FCR6
CJt001018	512				200	1								Abl interactor RefID:UniRef50_A0A1V0JHW9
CJt001020	791	EF00568|EF04009						Cj.16195	MF_BC_CLC_contig_7809					Ferric reduction oxidase RefID:UniRef50_A0A061FUH6
CJt001021u	877								MF_BC_CLC_contig_54694					C1-like protein RefID:UniRef50_A0A200RAE1
CJt001022	2850								reCj22414			PAB00016720	PTA00083939	Folate-biopterin transporter, putative RefID:UniRef50_A0A1S4C3U4
CJt001030	2445	EF08692|EF02909			201	1			MF_BC_CLC_contig_7013				PTA00020235	ABC transporter B family member RefID:UniRef50_A0A1U7YZY2
CJt001030u	2119				201	2								Uncharacterized protein RefID:UniRef50_A0A1V4S489
CJt001033	982													Restriction endonuclease subunit S RefID:UniRef50_A0A2D3QBP0
CJt001035	1352								reCj33244					Fimb protein RefID:UniRef50_A0A229GY35
CJt001038	1195								reCj17576					BnaA08g31340D protein RefID:UniRef50_A0A078IQ33
CJt001039	1068				202	3								DEAD-box ATP-dependent RNA helicase RefID:UniRef50_A0A1D1YAE7
CJt001041	2526				203	1	gSNP08121		reCj11425	AT1G70940		PAB00000383	PTA00004383	Auxin efflux carrier component RefID:UniRef50_Q940Y5
CJt001048	2480			Simple_repeat				Cj.1692	reCj20149			PAB00052766	PTA00057580	Phox/Bem1p RefID:UniRef50_A0A200Q8I8
CJt001049	1272								reCj12099	AT1G06750				Zeta toxin domain, P-loop containing nucleoside triphosphate hydrolase, putative RefID:UniRef50_A0A251TGL5
CJt001050	573	EF02119|EF02144							reCj16074	AT3G23610	OS01G29469	PAB00013817	PTA00028122	Dual specificity protein phosphatase RefID:UniRef50_A0A2H3Z211
CJt001051	1899							Cj.41	MF_BC_CLC_contig_25530	AT1G62422	OS11G29810			BnaA09g28080D protein RefID:UniRef50_A0A078GQX7
CJt001052	2852													Zinc finger, C3HC4 type (RING finger) domain-containing protein RefID:UniRef50_A0A2A9M6M1
CJt001053	3822				204	2								Uncharacterized protein RefID:UniRef50_D2H0Z8
CJt001054	561							Cj.1409	MF_BC_CLC_contig_9724			PAB00012176		Clathrin assembly family protein RefID:UniRef50_B9IKX9
CJt001057u	2427				5606	2								F-box protein, putative RefID:UniRef50_UPI000B79AFDD
CJt001060	530				205	1		Cj.2715	MF_BC_CLC_contig_5492	AT2G36660	OS03G17030	PAB00038917	PTA00017550	Polyadenylate-binding protein RefID:UniRef50_A0A0C9RIN6
CJt001061	1945		PF00319		206	2								MADS-box transcription factor RefID:UniRef50_Q7XUN2
CJt001064	675				207	1								Tetratricopeptide helical domain, DYW domain-like protein RefID:UniRef50_A0A251UH81
CJt001065	886	EF01888|EF02102|EF01868		LTR/Gypsy	208	1			reCj34024					Nucleotidyltransferase, Ribonuclease H, putative RefID:UniRef50_A0A2P6RLA7
CJt001065u	5442	EF01888|EF02102|EF01868		LTR/Gypsy	208	4			MF_BC_CLC_contig_97807					DNA/RNA polymerases superfamily protein RefID:UniRef50_A0A061DRY4
CJt001067	2541	EF09422|EF01452			209	3		Cj.17215	reCj03313	AT3G57520	OS07G10840			Galactinol--sucrose galactosyltransferase, putative RefID:UniRef50_A0A1J6JUU1
CJt001068	1082	EF03551							MF_BC_CLC_contig_11221	AT3G17205	OS05G06690	PAB00005076	PTA00010971	IQ motif RefID:UniRef50_A0A200R1W9
CJt001069	512	EF09306												BnaA05g12210D protein RefID:UniRef50_A0A078F8D1
CJt001070	2997				210	1			MF_BC_CLC_contig_7099	AT3G15095	OS06G24540	PAB00019340	PTA00074968	Trichohyalin RefID:UniRef50_A0A1U8BCN4
CJt001071	666	EF01766		LTR/Gypsy	211	5								LRR receptor serine/threonine-protein kinase, putative RefID:UniRef50_A0A2I0AMZ7
CJt001072	2027	EF09113|EF07109|EF04583|EF02739							MF_BC_CLC_contig_24598					Glutamyl-tRNA(Gln) amidotransferase subunit A RefID:UniRef50_L0KV76
CJt001073	1652			LTR/Copia	212	1								Polyprotein, putative RefID:UniRef50_A0A224X581
CJt001075	735	EF01868		LTR/Copia	213	3								Lectin receptor kinase RefID:UniRef50_V9H129
CJt001077	1115								MF_BC_CLC_contig_18828	AT1G23230	OS02G49992	PAB00026758	PTA00084275	Mediator of RNA polymerase II transcription subunit RefID:UniRef50_UPI000C1CE546
CJt001081	972		PF00249					Cj.12385	reCj11472	AT5G58900	OS05G37730	PAB00061228		Transcription factor DIVARICATA-like protein RefID:UniRef50_A0A2I4F2P5
CJt001083	4507	EF02144					gSNP02785	Cj.15934	MF_BC_CLC_contig_16541				PTA00014496	Tyrosine-protein phosphatase DSP1 RefID:UniRef50_Q9ZVN4
CJt001085	1214			Simple_repeat										Histone deacetylase RefID:UniRef50_A0A0L7QVL2
CJt001086	564							Cj.12501	MF_BC_CLC_contig_9684	AT3G02830	OS11G28270	PAB00022891	PTA00040875	Zinc finger CCCH domain-containing ZFN-like protein RefID:UniRef50_A0A2H3Z9Q8
CJt001088	1419				214	1								Ankyrin-3-like protein RefID:UniRef50_UPI000C71AA48
CJt001089	582				215	1								Trafficking protein particle complex subunit RefID:UniRef50_A0A091P986
CJt001091	2314			DNA/hAT-Tag1	216	1			MF_BC_CLC_contig_83929					HAT dimerization domain, Ribonuclease H domain-like protein RefID:UniRef50_A0A251UI53
CJt001092	1308													Auxin induced protein, putative RefID:UniRef50_Q651Q7
CJt001094	829	EF07518						Cj.18603	reCj10381					Extradiol ring-cleavage dioxygenase-like protein RefID:UniRef50_A0A1U8AZ87
CJt001095	922				217	7			reCj30423		OS03G40180			Ribosomal protein L15 RefID:UniRef50_A0A1J8QFI5
CJt001096	1559	EF01891			217	1			reCj18077	AT5G14580		PAB00006869		Polyribonucleotide nucleotidyltransferase RefID:UniRef50_P41121
CJt001097	1641				218	2			MF_BC_CLC_contig_34856					Protein POLLENLESS RefID:UniRef50_A0A1S3Z2R5
CJt001098	1515													Neuronal acetylcholine receptor subunit beta-3-like protein RefID:UniRef50_UPI000947B01B
CJt001101	787	EF01766			219	1								TKL protein kinase RefID:UniRef50_A0A0D2VQM3
CJt001102	926	EF01868		LTR/Copia	220	3								Uncharacterized mitochondrial AtMg00810-like protein RefID:UniRef50_A0A2H3ZKI3
CJt001103	1587						gSNP05361	Cj.2789	MF_BC_CLC_contig_21134					TSA: Wollemia nobilis Ref Wollemi Transcript 14195 1874 transcribed RNA sequence RefID:UniRef50_A0A0C9QQ17
CJt001105	1405				221	1			MF_BC_CLC_contig_106341					Kinesin-like protein RefID:UniRef50_A0A1Q3EME7
CJt001109	899			LTR/Gypsy	222	4								Retrotransposable element Tf2 RefID:UniRef50_A0A151RJT7
CJt001110	1416	EF01888|EF02102|EF01868		LTR/Gypsy										Retrotransposon protein, putative RefID:UniRef50_D3IVG4
CJt001112	1288								reCj30309					BnaC07g31690D protein RefID:UniRef50_A0A078GEI9
CJt001113	820													UPF0481 protein RefID:UniRef50_UPI000C044F84
CJt001114	699								MF_BC_CLC_contig_9351			PAB00039927		Ubiquitin-specific protease family C19-related protein RefID:UniRef50_A0A1D6E0A6
CJt001116	501		PF00847		223	4								Ethylene-responsive transcription factor RefID:UniRef50_A0A2P4LYN2
CJt001117	663		PF00847		223	2								DNA-binding domain-containing protein, putative RefID:UniRef50_A0A251RW47
CJt001118	1422		PF00847		224	1								Ethylene response factor RefID:UniRef50_E7FKW3
CJt001119	579		PF00847											Ethylene-responsive transcription factor CRF4-like protein RefID:UniRef50_UPI00053C8DF0
CJt001120	2518		PF00847											DNA-binding domain-containing protein, putative RefID:UniRef50_A0A251RW47
CJt001121	1439		PF00847		224	2								Ethylene-responsive transcription factor, putative RefID:UniRef50_B9RVV2
CJt001122	1770		PF00847											Ethylene-responsive transcription factor ERF017 family RefID:UniRef50_A0A151RK12
CJt001123	3479				225	2			MF_BC_CLC_contig_64734					Uncharacterized protein RefID:UniRef50_A0A2P5FS76
CJt001126	1077	EF01868		LTR/Copia	226	2								Uncharacterized mitochondrial AtMg00810-like protein RefID:UniRef50_A0A1S4E391
CJt001127	788	EF01868		LTR/Copia	226	3								Uncharacterized mitochondrial AtMg00810-like protein RefID:UniRef50_A0A1S4E391
CJt001128	1552			LTR/Copia										Sulfonylurea receptor, putative RefID:UniRef50_A0A251TCR2
CJt001129	632				227	1								Uncharacterized protein RefID:UniRef50_UPI000614C82B
CJt001131	5616			LTR/Copia	227	3			MF_BC_CLC_contig_99260					Retrovirus-related Pol polyprotein from transposon TNT RefID:UniRef50_A0A1J3DBL0
CJt001132	1837						gSNP00496		MF_BC_CLC_contig_13583			PAB00048574		TSA: Wollemia nobilis Ref Wollemi Transcript 25280 2167 transcribed RNA sequence RefID:UniRef50_A0A0C9QM23
CJt001135	1713								reCj29947					Phosphoglycerate mutase-like protein RefID:UniRef50_A0A1U8GCE8
CJt001136u	3048				4204	2		Cj.12439						Histone H4 transcription factor-like protein RefID:UniRef50_A0A1S3DVL3
CJt001137	1086								MF_BC_CLC_contig_3605				PTA00001929	Ankyrin repeat and SAM domain-containing protein RefID:UniRef50_A0A1U8HNI1
CJt001138	1273	EF02599							reCj28740					Aspartyl protease family protein RefID:UniRef50_UPI000C049954
CJt001141	795			DNA/hAT-Tag1	228	4								Ribonuclease H domain containing-like protein RefID:UniRef50_A0A2P5E7R9
CJt001142	2388			DNA/hAT-Tag1	228	5								Ribonuclease H domain containing-like protein RefID:UniRef50_A0A2P5E7R9
CJt001144	711	EF01888|EF02102|EF01868		LTR/Gypsy	229	2								Transposon Ty3-G Gag-Pol polyprotein RefID:UniRef50_A0A2H3X719
CJt001146	1612													Zinc finger BED domain-containing protein RICESLEEPER RefID:UniRef50_UPI000B774CE9
CJt001147	1726				230	1								RNA-binding protein RefID:UniRef50_UPI000BBDAD3A
CJt001148	1636				230	3								ATP-dependent DNA helicase RefID:UniRef50_A0A165ZPV9
CJt001150	530							Cj.23618	MF_BC_CLC_contig_23658		OS01G32184	PAB00018515	PTA00006890	Zinc finger, RING-type RefID:UniRef50_A0A1R3KGB0
CJt001152	1319				231	1			reCj09703					Molybdenum cofactor biosynthesis protein RefID:UniRef50_A0A178F8I5
CJt001153	857													Cationic amino acid transporter, putative RefID:UniRef50_A0A162D9B7
CJt001154	2162													Cationic amino acid transporter RefID:UniRef50_A0A1D1ZL34
CJt001155	1818				232	1		Cj.13519						TSA: Wollemia nobilis Ref Wollemi Transcript 14709 1738 transcribed RNA sequence RefID:UniRef50_A0A0C9QPJ2
CJt001156	569							Cj.82	MF_BC_CLC_contig_40638	AT5G05310	OS11G02159	PAB00010755	PTA00003342	ADP,ATP carrier protein RefID:UniRef50_Q9Z8J2
CJt001158	3215				233	4								tRNA-splicing endonuclease subunit Sen34 RefID:UniRef50_E4URL9
CJt001159	769							Cj.16618	reCj23632			PAB00017268	PTA00001654	Serine threonine-protein phosphatase RefID:UniRef50_A0A161MP66
CJt001161	4457	EF07127|EF00629|EF07717							reCj14665					Fatty acyl-CoA reductase RefID:UniRef50_Q7ZXF5
CJt001163	561													Uncharacterized protein RefID:UniRef50_W7AA78
CJt001164	1097	EF03278			234	2								Argininosuccinate lyase RefID:UniRef50_A0A1S9D059
CJt001166	1362				235	3			reCj27705			PAB00019036	PTA00002314	Reductase VP1231, putative RefID:UniRef50_A0A1D1Z4L9
CJt001169	1119								reCj09082					Carboxylesterase RefID:UniRef50_A0A164CK31
CJt001171	3788								reCj22818			PAB00042810	PTA00033720	Protein trichome birefringence-like RefID:UniRef50_Q9LDG2
CJt001173	624		PF06203		236	1					OS10G32900			TSA: Wollemia nobilis Ref Wollemi Transcript 2321 2433 transcribed RNA sequence RefID:UniRef50_A0A0C9RYT9
CJt001174	731								MF_BC_CLC_contig_81326					Uncharacterized protein RefID:UniRef50_A0A067QCC2
CJt001177	820								MF_BC_CLC_contig_27394	AT1G10320	OS02G35150	PAB00019987	PTA00007996	BnaC08g14160D protein RefID:UniRef50_A0A078G6P9
CJt001179	703							Cj.4980	MF_BC_CLC_contig_3758					Glycosyl hydrolase RefID:UniRef50_A0A081CK83
CJt001181	1422								reCj11216			PAB00041331	PTA00017416	Microtubule-actin cross-linking factor RefID:UniRef50_A0A1V9X9D5
CJt001183	2105	EF00284		DNA/CMC-EnSpm	237	2								Laccase RefID:UniRef50_I3S4A9
CJt001186	803				238	1			MF_BC_CLC_contig_43565					Trihelix transcription factor GT-1-like protein RefID:UniRef50_A0A0B0MLT0
CJt001187	880				239	2								Uncharacterized protein RefID:UniRef50_E4XDM0
CJt001188	529							Cj.623	MF_BC_CLC_contig_9985	AT1G73580				BnaC06g31950D protein RefID:UniRef50_A0A078FF41
CJt001189	974				240	1			MF_BC_CLC_contig_8903					Retroelement pol polyprotein RefID:UniRef50_Q9FZN9
CJt001191	545	EF01868		LTR/Copia	241	2								Retrovirus-related Pol polyprotein from transposon TNT RefID:UniRef50_A0A2K3M9H3
CJt001192	563	EF01868		LTR/Copia	241	1								Retrovirus-related Pol polyprotein from transposon TNT RefID:UniRef50_A0A151TCY2
CJt001194	2864													Cell division protein DedD RefID:UniRef50_K4WZF3
CJt001197	1804	EF03540			242	4								Glutamine synthetase nodule isozyme-like protein RefID:UniRef50_A0A2I4GT75
CJt001198	1241							Cj.1843	reCj14616				PTA00023505	Blue copper-like protein RefID:UniRef50_UPI00057A3067
CJt001199	671							Cj.6713	reCj19976	AT1G67300	OS02G17500	PAB00052091		TRAF2 and NCK-interacting protein kinase RefID:UniRef50_L9KEJ5
CJt001200	1233													Telomere-associated protein RIF1 RefID:UniRef50_UPI0007770BB7
CJt001201	4622							Cj.3531	reCj28956	AT1G26750	OS12G10650	PAB00002377		Protein gast1 RefID:UniRef50_A0A2P4MZX6
CJt001202	579			LTR/Copia										Zinc finger, CCHC-type, putative RefID:UniRef50_A0A251V331
CJt001203	611	EF02922			243	1								LAFE 0B04126g1 1 RefID:UniRef50_A0A1G4M7N8
CJt001203u	1091				243	2								Retroelement polyprotein RefID:UniRef50_A0A0J7K8M1
CJt001204	833													Sulfatase domain protein RefID:UniRef50_M5UGU4
CJt001205	2122	EF02602			244	2								Protein SFRICE 019772 RefID:UniRef50_A0A2H1VAI8
CJt001206	2024	EF08691						Cj.25146	reCj11384	AT1G70610	OS01G68330	PAB00040695	PTA00084217	ABC transporter B family member RefID:UniRef50_Q8RY46
CJt001209	1312				245	1	gSNP09340		reCj13516					Histone deacetylase RefID:UniRef50_A0A0L7QVL2
CJt001211	1757								reCj26655					ADP,ATP carrier protein, mitochondrial RefID:UniRef50_P31691
CJt001216	1027				246	4								HAT transposon superfamily protein RefID:UniRef50_A0A1D6MPF8
CJt001217	551				247	2								Serine/threonine-protein phosphatase RefID:UniRef50_A9VBC6
CJt001218	1681		PF02362	DNA/MULE-MuDR				Cj.9787	MF_BC_CLC_contig_2444	AT5G20730	OS06G48950			Auxin response factor RefID:UniRef50_A0A072URY8
CJt001220	2012													PHD-finger and DNA binding domain-containing protein RefID:UniRef50_F4K0Y2
CJt001221	2697	EF06199|EF05255							MF_BC_CLC_contig_98387					Polyketide cyclase/dehydrase RefID:UniRef50_A0A0D6P834
CJt001222	2627													TSA: Wollemia nobilis Ref Wollemi Transcript 12548 4890 transcribed RNA sequence RefID:UniRef50_A0A0C9QRP6
CJt001224	2123				248	4			reCj15004					60S ribosomal protein L35-2 RefID:UniRef50_M8A0P8
CJt001225	697				249	2		Cj.4926	reCj13442					UPF0481-like protein RefID:UniRef50_A0A1U8B8K5
CJt001226	2175													UPF0481 protein RefID:UniRef50_UPI000C044F84
CJt001227	809							Cj.16138	MF_BC_CLC_contig_1556					Zinc finger CCCH domain-containing protein RefID:UniRef50_A0A1S3XYD3
CJt001228	1111	EF01766							MF_BC_CLC_contig_24998					Protein CBR-PIK-1 RefID:UniRef50_A8WQV8
CJt001231	530				250	3								Small heat shock protein HSP20, putative RefID:UniRef50_A0A2P6Q1G4
CJt001232	690													Amyloid beta protein-binding member RefID:UniRef50_A0A1S4LIN4
CJt001233	1204	EF02384						Cj.3555	reCj08591	AT5G60160	OS12G13390	PAB00063137		Aspartyl aminopeptidase, putative RefID:UniRef50_B9RAJ0
CJt001234	1535	EF01766							MF_BC_CLC_contig_43419					Protein kinase RefID:UniRef50_A0A1V1G0S6
CJt001236	2403		PF02701					Cj.8355	MF_BC_CLC_contig_4973			PAB00053324		Dof6 RefID:UniRef50_T2B774
CJt001237	2548								MF_BC_CLC_contig_10182					F-box protein, putative RefID:UniRef50_A0A2I4DF03
CJt001238	4687				251	3				AT1G67570	OS08G03430		PTA00056444	TSA: Wollemia nobilis Ref Wollemi Transcript 2398 1635 transcribed RNA sequence RefID:UniRef50_A0A0C9RYS6
CJt001239	4507				252	1			reCj32589					Serine/Threonine-kinase RefID:UniRef50_F4I6Q0
CJt001240	558							Cj.7967	reCj21490			PAB00059277	PTA00008380	Ricin B lectin R40G3-like protein RefID:UniRef50_UPI000D1CAFF8
CJt001241	1275													Uncharacterized protein RefID:UniRef50_A0A0Q3TAK2
CJt001242	633	EF01868		LTR/Gypsy									PTA00066632	Retrovirus-related Pol polyprotein from transposon TNT RefID:UniRef50_A0A151QZW7
CJt001245	630								reCj02509					Cytoplasmic FMR1-interacting-like protein RefID:UniRef50_UPI000C255773
CJt001248	727							Cj.10172	reCj16649					Transcription initiation factor TFIID subunit RefID:UniRef50_B7XHW8
CJt001250	860								reCj05918	AT3G05760	OS03G61640	PAB00021838	PTA00049774	Zinc finger matrin-type protein RefID:UniRef50_A0A2I4EA96
CJt001251u	817													Ethylene-responsive transcription factor abr1-like protein RefID:UniRef50_A0A2K3PBC8
CJt001252	3048	EF02119			253	1			reCj25326	AT4G26720	OS09G11230			Serine/threonine-protein phosphatase RefID:UniRef50_H3HDB5
CJt001253	502						gSNP05679	Cj.7910	MF_BC_CLC_contig_4524	AT2G41660	OS05G50160	PAB00015888	PTA00004741	Acetoin:2,6-dichlorophenolindophenol oxidoreductase subunit beta RefID:UniRef50_A0A061EWM7
CJt001254	525				254	2			MF_BC_CLC_contig_24552					Truncated TIR-NBS-LRR protein, putative RefID:UniRef50_E9NZS7
CJt001255	601								MF_BC_CLC_contig_67616					Leucine Rich Repeat family protein RefID:UniRef50_A0A0L0DU36
CJt001256	1136								reCj22506			PAB00057584	PTA00020278	Titin RefID:UniRef50_UPI0009723242
CJt001257	659													Cytochrome C RefID:UniRef50_UPI000BA1F9FD
CJt001259	1069	EF00375							reCj25836			PAB00026999	PTA00019556	Probable RefID:UniRef50_Q9FFF6
CJt001261	691				255	1								Uncharacterized protein RefID:UniRef50_A0A101LVP7
CJt001262	1022				255	2								Cytosine deaminase CodA RefID:UniRef50_K0AWG5
CJt001263	2830													Retrotransposon protein, unclassified, putative RefID:UniRef50_Q53PY1
CJt001264	1614								reCj21670					Ribonuclease B, OB region N-terminal domain RefID:UniRef50_A1HSP4
CJt001265	2942	EF01868										PAB00019013		Transposon TX1 uncharacterized RefID:UniRef50_A0A151SWD6
CJt001266	683				256	1	gSNP02098		MF_BC_CLC_contig_14981			PAB00034171	PTA00049095	P-loop containing nucleoside triphosphate hydrolases superfamily protein RefID:UniRef50_Q0WVF7
CJt001268	617	EF01766												TKL protein kinase RefID:UniRef50_A0A0D2VQM3
CJt001269	718				257	2								Pentatricopeptide repeat-containing protein RefID:UniRef50_A0A2I0VSF7
CJt001272	1176	EF00284			258	2		Cj.20040						Peroxisome biosynthesis protein (Peroxin-2) RefID:UniRef50_A0A0F4YT96
CJt001273	647							Cj.5137	reCj32400					MANES 09G057800-like protein RefID:UniRef50_A0A2P2JQ82
CJt001275	3887								MF_BC_CLC_contig_97161					Succinate semialdehyde dehydrogenase (NAD(P)+) Sad RefID:UniRef50_A0A1V5TE57
CJt001277	703				259	9								Guanylate-binding protein RefID:UniRef50_A0A131YEL8
CJt001281	766								reCj32265			PAB00057938	PTA00053333	Heavy metal-associated isoprenylated plant protein RefID:UniRef50_A0A2I4FI05
CJt001282	1272	EF01422			260	3								1,3-beta-glucan synthase RefID:UniRef50_K0KXK3
CJt001283	622				261	2				AT5G24500		PAB00025172	PTA00011857	Fantom protein RefID:UniRef50_A0A2P5DF97
CJt001284	564							Cj.14140	MF_BC_CLC_contig_26870			PAB00047483	PTA00013758	Purine permease, putative RefID:UniRef50_A0A1S3BQA0
CJt001285	835								MF_BC_CLC_contig_14322	AT1G06590	OS12G43120	PAB00027631	PTA00003009	Anaphase-promoting complex subunit RefID:UniRef50_A0A2I4H635
CJt001289	721				262	2								BnaA09g18040D protein RefID:UniRef50_A0A078HBP3
CJt001290	569	EF02447|EF02921|EF01867|EF02922|EF02596			263	2			reCj06013				PTA00084021	AWPM-19-like protein RefID:UniRef50_A0A251RV20
CJt001291	1158				263	1			reCj06011	AT5G46530	OS01G50440	PAB00001203	PTA00081923	BnaA09g18040D protein RefID:UniRef50_A0A078HBP3
CJt001292	598	EF05455|EF05456			264	1			MF_BC_CLC_contig_1643			PAB00043595	PTA00037067	Cytokinin riboside RefID:UniRef50_K4BVK8
CJt001293	869				265	1			MF_BC_CLC_contig_50108					DNA primase RefID:UniRef50_A0A1I7GJU2
CJt001294	843	EF01077							reCj25151	AT4G30860	OS02G39800	PAB00011763	PTA00084171	Histone-lysine N-methyltransferase ASHR3-like protein RefID:UniRef50_A0A1S4DP30
CJt001295	1689				266	3								Alpha/beta hydrolase RefID:UniRef50_A0A259R4H1
CJt001297u	548								MF_BC_CLC_contig_67034					Hemicentin-2 RefID:UniRef50_UPI0005118D08
CJt001298	987													Histone deacetylase RefID:UniRef50_A0A0L7QVL2
CJt001299	3569								reCj15521					Phi-1 protein RefID:UniRef50_O82161
CJt001301	1572	EF01766			267	4								Leucine-rich repeat receptor serine/threonine-protein kinase, putative RefID:UniRef50_Q9ZUI0
CJt001302	3506				268	1								Cysteine-rich receptor protein kinase RefID:UniRef50_A0A2I4GWR3
CJt001303	721				269	1			MF_BC_CLC_contig_26629		OS01G47040			Protein SRC2 RefID:UniRef50_A0A1U8APE4
CJt001305	508													Uncharacterized protein RefID:UniRef50_A0A2K0VTJ9
CJt001306	1513								reCj09289					expressed gene
CJt001307	728				270	2								Uncharacterized protein RefID:UniRef50_L1IF20
CJt001312	4622				271	3						PAB00060466		Glycine-rich cell wall structural protein RefID:UniRef50_A0A1U7Z921
CJt001313	2991				271	1								Variant surface antigen F-like protein RefID:UniRef50_A0A1U8MS35
CJt001314	3264													Precursor of CEP16-like protein RefID:UniRef50_UPI000C1CF738
CJt001315	546								MF_BC_CLC_contig_22421			PAB00033491	PTA00055355	Transcription repressor OFP2-like protein RefID:UniRef50_UPI000C1D3224
CJt001316	1061													Caltractin RefID:UniRef50_A0A0D2MJM0
CJt001318	3039								reCj16393					Extensin-2-like protein RefID:UniRef50_UPI00098DF3DF
CJt001319	3149			Simple_repeat					reCj05197			PAB00046504		Leucine-rich repeat extensin-like protein RefID:UniRef50_A0A1U8N0R2
CJt001320	2474								MF_BC_CLC_contig_17160	AT1G80190	OS05G37980	PAB00059909	PTA00054919	BnaC02g23260D protein RefID:UniRef50_A0A078HPE8
CJt001323	2286								MF_BC_CLC_contig_8012			PAB00057179		Dynein assembly factor RefID:UniRef50_UPI000D179954
CJt001326	530													Transketolase RefID:UniRef50_A0A0D6MGP9
CJt001327	518				272	2								Non-specific serine/threonine protein kinase RefID:UniRef50_E9EPI5
CJt001328	918	EF09209												UDP-glycosyltransferase RefID:UniRef50_O64733
CJt001330	717	EF01766												Carboxypeptidase N subunit RefID:UniRef50_UPI000947DFE2
CJt001331	1205				273	1			MF_BC_CLC_contig_4986		OS04G39240	PAB00017149	PTA00016709	N-acetylmuramoyl-L-alanine amidase domain-containing protein SAOUHSC 02979 RefID:UniRef50_Q2G222
CJt001332	1375	EF01766			274	3								Protein LRK1 RefID:UniRef50_A0A0K0M729
CJt001333	727	EF01766			274	1	gSNP08362		reCj32005					Protein LRK1 RefID:UniRef50_A0A0K0M729
CJt001334	1248													Neurensin-1 RefID:UniRef50_UPI000529AFF9
CJt001339	1088	EF00878						Cj.6171	reCj28057			PAB00056995		Thioredoxin-like protein RefID:UniRef50_UPI000D1C6D46
CJt001341	1664						gSNP00444	Cj.18122	reCj19311	AT5G58340	OS06G08290	PAB00062287		Transcription factor MYB-HB family, putative RefID:UniRef50_A0A2P6QKV1
CJt001342	631	EF01766							MF_BC_CLC_contig_1196	AT5G47750	OS09G08420	PAB00006565		Serine/threonine-protein kinase D6PKL2 RefID:UniRef50_Q39183
CJt001343	1483				275	1			MF_BC_CLC_contig_58543	AT3G01680		PAB00031106		Sieve element occlusion RefID:UniRef50_A0A200RCW8
CJt001343u	502				275	2			MF_BC_CLC_contig_109158					Platelet-derived growth factor receptor alpha-like protein RefID:UniRef50_UPI0009480D94
CJt001347	2274						gSNP06993	Cj.4667	MF_BC_CLC_contig_2860				PTA00015089	CLP protease regulatory subunit CLPX1, mitochondrial-like protein RefID:UniRef50_A0A2I4FR91
CJt001350	1066			DNA/hAT-Tag1	276	1								HAT dimerization domain, Ribonuclease H domain-like protein RefID:UniRef50_A0A251SIF6
CJt001351	518			DNA/hAT-Tag1	276	2								BnaC02g47840D protein RefID:UniRef50_A0A078JEI3
CJt001352	743				277	1								Type I DNA topoisomerase RefID:UniRef50_UPI00098D5D9E
CJt001354	599			LTR/Copia										Periplasmic [NiFe] hydrogenase small subunit RefID:UniRef50_P18187
CJt001355	689													Unc-79 , NALCN channel complex subunit RefID:UniRef50_M4AGL8
CJt001357	1559													Cubilin RefID:UniRef50_UPI00048A44F4
CJt001358	1859	EF01766			278	3								Protein kinase RefID:UniRef50_A0A2A2W8D9
CJt001361	2622				279	3			MF_BC_CLC_contig_811	AT4G10340	OS11G13890	PAB00028234	PTA00082889	Chlorophyll a-b binding protein, chloroplastic RefID:UniRef50_F6GVX0
CJt001362	997							Cj.12095	MF_BC_CLC_contig_27264			PAB00064039		Sushi, von Willebrand factor type A, EGF and pentraxin domain-containing protein RefID:UniRef50_A0A1D1XNM9
CJt001366	2312				280	1				AT1G09210	OS07G14270	PAB00019509	PTA00010351	Calnexin RefID:UniRef50_A0A061I3K8
CJt001368	587				281	2								CHU large protein RefID:UniRef50_S7VD20
CJt001369	985							Cj.9262	MF_BC_CLC_contig_4859	AT1G15870		PAB00006633	PTA00013096	Regulatory protein suaprga1 RefID:UniRef50_Q7S486
CJt001371	583			DNA/hAT-Tag1										Triacylglycerol lipase, putative RefID:UniRef50_A0A2P6QZB3
CJt001374	5358				282	2		Cj_ssh_male_t_023	reCj02182	AT3G44110		PAB00007005		TSA: Wollemia nobilis Ref Wollemi Transcript 2194 1799 transcribed RNA sequence RefID:UniRef50_A0A0C9QX16
CJt001375	1094							Cj.2753	reCj06765	AT2G15890	OS03G55670	PAB00020695	PTA00039449	CCG-binding protein RefID:UniRef50_A0A2I4GRL8
CJt001377	1063	EF01868		LTR/Copia	283	4								RxLR effector candidate protein RefID:UniRef50_A0A090C2V0
CJt001378	868	EF02278			284	2	gSNP01638							Beta-glucosidase RefID:UniRef50_I7LPV0
CJt001379	1538	EF02278			285	2								Beta-glucosidase RefID:UniRef50_I7LPV0
CJt001380	1361	EF02278			284	4								Beta-glucosidase RefID:UniRef50_I7LPV0
CJt001381	512				286	2								Solute carrier family RefID:UniRef50_A0A2B4SE11
CJt001382	2227				287	1			reCj14878					Organic cation/carnitine transporter RefID:UniRef50_A0A1S3VDR6
CJt001384	514	EF09113|EF07109|EF04583|EF02739						Cj.6413	reCj02841	AT3G17970	OS03G50010	PAB00011952	PTA00011768	Glutamyl-tRNA(Gln) amidotransferase subunit A RefID:UniRef50_L0KV76
CJt001386	2960				288	1								Cyclin-dependent protein kinase inhibitor SMR3 RefID:UniRef50_A0A1S2Z2F1
CJt001387	548								MF_BC_CLC_contig_1244	AT4G37030	OS04G37670	PAB00014560	PTA00031618	Methionine aminopeptidase RefID:UniRef50_A0A078I4L3
CJt001390	732													expressed gene
CJt001391	1192	EF01766		LTR/Gypsy	289	4								Receptor protein kinase, putative RefID:UniRef50_Q8LNV7
CJt001392	861	EF01766		LTR/Gypsy	289	7								CAMK family protein kinase RefID:UniRef50_A0A1J4KZD1
CJt001393	1480								MF_BC_CLC_contig_31526	AT3G09080		PAB00043542	PTA00083037	Myosin heavy-chain kinase., Histone acetyltransferase RefID:UniRef50_F4KU47
CJt001394	732	EF02250			290	1								Endochitinase EP3-like protein RefID:UniRef50_UPI000901DEE5
CJt001395	1033	EF01888|EF02102|EF01868		LTR/Gypsy	291	1								Mitochondrial protein, putative RefID:UniRef50_A0A2I0A3N9
CJt001398	2026								reCj31172					6-phosphogluconate dehydrogenase RefID:UniRef50_A0A0D5VJF3
CJt001399	2729								MF_BC_CLC_contig_14070	AT3G58530	OS02G17990	PAB00046680	PTA00062196	Leucine Rich Repeat family protein RefID:UniRef50_A0A0L0DTY9
CJt001400	2293								reCj17190					Pentatricopeptide repeat protein dPPR-U8G2 RefID:UniRef50_UPI0007B1768C
CJt001401	1497								MF_BC_CLC_contig_99411					Response regulator receiver protein RefID:UniRef50_A0A132H0G8
CJt001402	817	EF06516|EF05361						cj_male_sshC_0071	MF_BC_CLC_contig_1786	AT1G72970	OS09G19930		PTA00072056	Oxygen-dependent choline dehydrogenase RefID:UniRef50_Q8FKI9
CJt001406	877				292	2								Disease resistance protein, putative RefID:UniRef50_UPI000CED1887
CJt001407	878	EF01428|EF08245							MF_BC_CLC_contig_40547					Hexosyltransferase RefID:UniRef50_V4SUP1
CJt001408u	1869				5537	2		Cj.16846						Uncharacterized protein RefID:UniRef50_V6LI26
CJt001410	779	EF00422							MF_BC_CLC_contig_10531					Cytochrome P450 RefID:UniRef50_UPI0009E309F8
CJt001412	2950			DNA/hAT-Tag1	293	1								HAT dimerization domain, Ribonuclease H domain-like protein RefID:UniRef50_A0A251UI53
CJt001414	1443	EF01052								AT2G43940	OS06G06040	PAB00045103	PTA00083274	Thiocyanate methyltransferase RefID:UniRef50_Q93V78
CJt001415	4813				294	2								Uncharacterized protein RefID:UniRef50_A0A0E9MZR2
CJt001417	3323	EF07911|EF00989|EF07999			295	10						PAB00061079	PTA00018601	Caffeoyl-CoA O-methyltransferase RefID:UniRef50_K9Z7T6
CJt001418	982				296	2								Phytosulfokine receptor RefID:UniRef50_UPI0008A0E963
CJt001420	666			DNA/CMC-EnSpm				Cj.4771	reCj15571	AT4G34412	OS01G04910	PAB00048595		EKC/KEOPS complex subunit cgi121 RefID:UniRef50_Q4WI37
CJt001421	1775								MF_BC_CLC_contig_12001	AT5G12920	OS02G37856			WD40 repeat-containing protein RefID:UniRef50_A0A2L2NUR9
CJt001422	1775		PF03514					Cj.16243	MF_BC_CLC_contig_1882					Scarecrow-like protein RefID:UniRef50_A0A2I4E017
CJt001423	1004				297	3								Tubulin polyglutamylase TTLL11 RefID:UniRef50_F7BQM5
CJt001424	4697							Cj.4729	reCj27612	AT5G49540	OS01G49026	PAB00022118	PTA00024178	BnaA09g03380D protein RefID:UniRef50_A0A078J3W2
CJt001426	2810				298	2			MF_BC_CLC_contig_30566					Histone H2A RefID:UniRef50_E5RYR8
CJt001427	2051				299	4			MF_BC_CLC_contig_31583					Protein HTA916 RefID:UniRef50_A0A0A9MSG4
CJt001428	2253				299	3								Histone H2A RefID:UniRef50_E3M7C9
CJt001429	513							Cj.21275	reCj22768	AT2G41705	OS10G41749	PAB00055133	PTA00050210	UPF0695 membrane protein RefID:UniRef50_A0A199UQK3
CJt001430	1380				300	2			MF_BC_CLC_contig_50883					Uncharacterized protein RefID:UniRef50_A0A1Q9C3Z3
CJt001431	588								reCj19443	AT5G17930	OS05G05450	PAB00028156	PTA00006630	Nucleolar MIF4G domain-containing protein RefID:UniRef50_A0A1U8Q6G9
CJt001434	905	EF05870|EF05743|EF05744|EF11483|EF01176|EF05869							MF_BC_CLC_contig_39472					Spermidine hydroxycinnamoyl transferase RefID:UniRef50_O64470
CJt001435	1615				301	1								Kinesin-like protein RefID:UniRef50_A0A1U8LUU3
CJt001436	3264								MF_BC_CLC_contig_5175	AT1G33980	OS04G35920	PAB00003325	PTA00041718	Regulator of nonsense transcripts UPF3-like protein RefID:UniRef50_A0A2H3Y969
CJt001437	4253			Low_complexity	302	1								Heavy metal-associated isoprenylated plant protein RefID:UniRef50_A0A1S3CHI9
CJt001438	958				303	1								Ribonuclease H domain-containing-like protein RefID:UniRef50_A0A2P6PDK7
CJt001440	895							Cj.8325	reCj22651					BnaA03g18480D protein RefID:UniRef50_A0A078F7L2
CJt001441	2459							Cj.10762	reCj13728			PAB00059427	PTA00074559	Glycoside hydrolase, family RefID:UniRef50_A0A1R3HVT7
CJt001442	1859								MF_BC_CLC_contig_76859					Protein WVD2-like RefID:UniRef50_A0A2I4EAZ2
CJt001443	751								MF_BC_CLC_contig_7248	AT1G13980	OS03G46330	PAB00013627	PTA00083327	ARF guanine-nucleotide exchange factor GNOM RefID:UniRef50_Q42510
CJt001444	2570		PF00072					Cj.4606	MF_BC_CLC_contig_15829			PAB00057200	PTA00011717	Two-component response regulator RefID:UniRef50_A0A0D6R6V8
CJt001446	1820	EF01766		LTR/Gypsy				Cj.9812	MF_BC_CLC_contig_9872					Receptor protein kinase, putative RefID:UniRef50_A0A1U8MIT6
CJt001449	2102	EF01027						Cj.23520	reCj20997					S-adenosyl-L-methionine-dependent methyltransferase, putative RefID:UniRef50_A0A200QFX2
CJt001450	890				304	3								Rap guanine nucleotide exchange factor RefID:UniRef50_UPI00084A59E8
CJt001451	858	EF02102		LINE/L1						AT5G42905				Phosphoglycerate mutase, putative RefID:UniRef50_A0A1W2F4H8
CJt001456	973													3-oxoacyl-[acyl-carrier protein] reductase RefID:UniRef50_A0A291Q2K7
CJt001459	740				305	2			reCj16813					PAR-1b protein RefID:UniRef50_Q43588
CJt001461	520	EF02426			306	2					OS03G26920			Carboxypeptidase RefID:UniRef50_I1NHE6
CJt001462	744		PF02362		307	2						PAB00021392		Auxin response factor RefID:UniRef50_E1UHX9
CJt001463	1231		PF02362						MF_BC_CLC_contig_8683				PTA00083357	Auxin response factor RefID:UniRef50_E1UHY2
CJt001464	530													Limbic system-associated membrane protein RefID:UniRef50_A0A2B4RCA7
CJt001465	1195								reCj30065					RAP protein, putative RefID:UniRef50_A0A1R4AAH6
CJt001468	3141	EF08289							reCj19151	AT3G11950	OS04G14190			TNF receptor-associated factor family protein RefID:UniRef50_A0A2H3YLS0
CJt001469	2343	EF01228					gSNP03191	Cj.6070	MF_BC_CLC_contig_8712		OS10G04620			Alpha/beta-Hydrolases superfamily protein RefID:UniRef50_B3H7N1
CJt001472	3279								MF_BC_CLC_contig_54869					Neuronal acetylcholine receptor subunit alpha-3-like protein RefID:UniRef50_UPI0009E5544C
CJt001474	3485	EF02922							MF_BC_CLC_contig_9092					DEAD-box ATP-dependent RNA helicase RefID:UniRef50_Q84W89
CJt001475	765				308	1		Cj.20268	reCj20724	AT3G22590		PAB00025847	PTA00009727	RNA polymerase II assessory factor Cdc73p RefID:UniRef50_A9RKF9
CJt001476	4214				309	1							PTA00005166	Disease resistance protein RPS2 RefID:UniRef50_UPI000D187A9B
CJt001477	739													Disease resistance protein RPS5 RefID:UniRef50_A0A1J3EUI6
CJt001478	1202			LTR/Gypsy										Integrase core domain containing protein RefID:UniRef50_Q2AA43
CJt001488	834								MF_BC_CLC_contig_43041					Chaperone protein DnaJ RefID:UniRef50_B8CXL0
CJt001490	1042													TKL protein kinase RefID:UniRef50_A0A0D2X5E1
CJt001493	1157							Cj.1687						Lonely Cys domain-containing protein RefID:UniRef50_UPI00099EC7D9
CJt001494	3492								reCj13653					Centromere/kinetochore protein ZW10 RefID:UniRef50_M7WPD0
CJt001496	624	EF01888|EF02102|EF01868		LTR/Gypsy										Retrotransposable element RefID:UniRef50_A0A2H5TR36
CJt001498	1037													Replication protein A RefID:UniRef50_UPI0007EAF185
CJt001499	1459				310	2								LysR family transcriptional regulator RefID:UniRef50_A0A0D2HNR0
CJt001501	1038				310	1		Cj_ssh_male_m_345						ATP-dependent DNA helicase RefID:UniRef50_A0A015K5V9
CJt001502	1021		PF00249		311	1			MF_BC_CLC_contig_17408					Regulatory protein NPR5 RefID:UniRef50_Q9ZVC2
CJt001503	582	EF01766		LTR/Copia?			gSNP04565		MF_BC_CLC_contig_46293				PTA00052342	LRR receptor serine/threonine-protein kinase EFR RefID:UniRef50_A0A2I4H577
CJt001504	1979	EF01045						Cj.23167	MF_BC_CLC_contig_1430	AT5G64030	OS01G66110		PTA00083494	Methyltransferase PMT26, putative RefID:UniRef50_Q8L7V3
CJt001511	781				312	2								Unplaced genomic scaffold SPHSTscaffold 48 RefID:UniRef50_A0A0C9VYB5
CJt001513	1096	EF01766			313	1	gSNP00979	Cj.24595	MF_BC_CLC_contig_14987	AT2G16250	OS03G51440	PAB00035484	PTA00083156	LRR receptor serine/threonine-protein kinase, putative RefID:UniRef50_A0A1S3CRK0
CJt001513u	944				313	2								Lipase/esterase RefID:UniRef50_A0A1E3IRI3
CJt001515	996													Aquaporin PIP1-2 RefID:UniRef50_M7YPY1
CJt001516	1005	EF10012|EF10013|EF10014|EF10015|EF00013|EF01980							reCj28775				PTA00012024	3-oxoacyl-[acyl-carrier-protein] reductase FabG RefID:UniRef50_Q9X248
CJt001517	1226		PF00847						MF_BC_CLC_contig_8805					Ethylene response factor RefID:UniRef50_E7FKW3
CJt001518	1148		PF00847		314	2			reCj06280					Ethylene-responsive transcription factor ERF003 RefID:UniRef50_A0A2I0A777
CJt001519	3277				315	3								Amine oxidase RefID:UniRef50_A0A0P1BV58
CJt001522	586								reCj12634					Isoform RefID:UniRef50_A0A2P4KDL5
CJt001523	1529				316	2			reCj33884					expressed gene
CJt001527	2992				317	1								Transcription factor MYC2-like protein RefID:UniRef50_UPI000901FB57
CJt001528	2557								reCj07829	AT2G39450				Mn-specific cation diffusion facilitator transporter RefID:UniRef50_A4ZUV3
CJt001529	672				4927	1								TonB-dependent receptor RefID:UniRef50_UPI0009D9C438
CJt001532	3146				318	4								LAFE 0B04126g1 1 RefID:UniRef50_A0A1G4M7N8
CJt001533	702				318	9								Protein AIR1 RefID:UniRef50_P40507
CJt001534	1066	EF12009							MF_BC_CLC_contig_16116	AT4G36790	OS07G10820	PAB00016182		Major facilitator superfamily protein RefID:UniRef50_O23203
CJt001535	1991	EF08769|EF08847			319	2								Diterpene synthase RefID:UniRef50_A0A1D5AJE1
CJt001537	640				320	1			reCj30854					Antibiotic biosynthesis monooxygenase RefID:UniRef50_K9U739
CJt001538	826				320	4								Antibiotic biosynthesis monooxygenase RefID:UniRef50_K9U739
CJt001539	1008				320	3								Antibiotic biosynthesis monooxygenase RefID:UniRef50_K9U739
CJt001540	1999				321	1			MF_BC_CLC_contig_30136					Antibiotic biosynthesis monooxygenase, putative RefID:UniRef50_A0A0S3U7X1
CJt001541	695								reCj30125					Antibiotic biosynthesis monooxygenase RefID:UniRef50_K9U739
CJt001542	537	EF10875|EF07550						Cj.968	MF_BC_CLC_contig_7025			PAB00005877	PTA00026365	Hydrolase, putative RefID:UniRef50_A0A1R3HJ30
CJt001544	1956	EF08174						Cj.7772	MF_BC_CLC_contig_28285	AT5G63200	OS01G67920	PAB00026557	PTA00049451	Tetratricopeptide repeat protein RefID:UniRef50_UPI000A01259D
CJt001545	2554				322	3								Transposon protein, CACTA, En/Spm sub-class, putative RefID:UniRef50_Q2R0C6
CJt001546	1150				323	1			reCj04222	AT4G02450		PAB00053701	PTA00049222	Uncharacterized OsI 027940-like protein RefID:UniRef50_A0A1U8NPL0
CJt001548	3094	EF07360|EF05637|EF01893|EF05246|EF01832|EF01865|EF01883|EF01882|EF01831|EF01864|EF01833						Cj.4136	MF_BC_CLC_contig_10274	AT5G52560	OS06G48760	PAB00016223	PTA00030582	UDP-sugar pyrophosphorylase RefID:UniRef50_Q9C5I1
CJt001549	840													Peptidase S41 RefID:UniRef50_E6SSA0
CJt001550	1847				324	3								Polyubiquitin RefID:UniRef50_A0A1Q9D8L2
CJt001551	813	EF07887|EF02307							reCj19010	AT4G34260	OS10G19880	PAB00051149		Putative RefID:UniRef50_A0A251TVH3
CJt001552	3910	EF07887|EF02307												Alpha-L-fucosidase RefID:UniRef50_A0A151U7Q5
CJt001555	1170	EF01888|EF02102|EF01868		LTR/Gypsy	325	2								Disease resistance protein RefID:UniRef50_D1GEG7
CJt001558	1926	EF08136|EF01298						Cj.7698	MF_BC_CLC_contig_1567	AT2G44350	OS02G10070	PAB00010261	PTA00004521	Citrate synthase RefID:UniRef50_R0FVX6
CJt001559	2672				326	4								Calmodulin RefID:UniRef50_L9L915
CJt001560	663				326	2								Calmodulin RefID:UniRef50_L9L915
CJt001561	3048								MF_BC_CLC_contig_57445					Uncharacterized protein RefID:UniRef50_A0A127CM42
CJt001562	1366				327	2								Emb:CAB86628.1 RefID:UniRef50_Q9LSX2
CJt001564	1216													Pentatricopeptide repeat protein dPPR-U8G2 RefID:UniRef50_UPI0007B1768C
CJt001565	2623								MF_BC_CLC_contig_81383					Uncharacterized protein RefID:UniRef50_UPI0006290436
CJt001567	2343				328	1			reCj15599		OS03G50570	PAB00042703	PTA00044879	WASH complex subunit RefID:UniRef50_UPI000D1CC9B8
CJt001568	555								reCj19252	AT3G55580	OS01G62810	PAB00037285	PTA00062706	PKD domain protein RefID:UniRef50_A0A0M9E2Y0
CJt001570	2012						gSNP01157	Cj.9297	reCj26041	AT4G28590	OS01G61320	PAB00054182		Thioredoxin fold domain-containing MRL7, chloroplastic-like protein RefID:UniRef50_UPI000C0462B4
CJt001571	1345		PF00847		329	1			reCj18862	AT3G20840	OS01G67410	PAB00058541	PTA00004564	AP2 ethylene-responsive transcription factor BBM-like protein RefID:UniRef50_A0A2H3YUT0
CJt001574	1222													NACHT family NTPase RefID:UniRef50_X6NYB7
CJt001575	2128	EF11090|EF04443						Cj.24518	reCj21963	AT5G36160				Aminotransferase RefID:UniRef50_A0A1I7GV14
CJt001577	1425				330	4			reCj29207					Transcription termination factor MTERF4, chloroplastic-like protein RefID:UniRef50_UPI000A2B7C7B
CJt001580	1538								reCj18294	AT1G15240	OS05G50660	PAB00011250		Phox ous domain RefID:UniRef50_A0A200PP12
CJt001581	1563	EF00492			331	2								Cytochrome P450 RefID:UniRef50_P10632
CJt001582	531	EF00436			331	1			reCj23305					Cytochrome P450 RefID:UniRef50_P05179
CJt001584	3608	EF01766							reCj20538					Kinase, putative RefID:UniRef50_B9S3E3
CJt001592	2204				332	1			reCj04012					Uncharacterized protein RefID:UniRef50_L7N0E2
CJt001594	652	EF02922					gSNP01865	Cj.3654	reCj19173	AT3G16840	OS04G43140	PAB00015913		DEAD-box ATP-dependent RNA helicase, putative RefID:UniRef50_A0A251SFT2
CJt001596	544													Disease resistance RPP13-like protein RefID:UniRef50_A0A2I4G2Q6
CJt001598	5715	EF00563			333	3								Superoxide dismutase (Cu-Zn) RefID:UniRef50_A0A1Y3B4L9
CJt001599	2045							Cj.6313	reCj20211		OS11G11020	PAB00025175	PTA00030251	Multiple organellar RNA editing factor RefID:UniRef50_UPI000B8CF9F1
CJt001600	1280	EF08704						Cj.5711	MF_BC_CLC_contig_9509	AT1G48900	OS01G56600	PAB00009368	PTA00076988	Signal recognition particle protein RefID:UniRef50_A0A1Y3PVE2
CJt001601	571								MF_BC_CLC_contig_30423					Zygote arrest protein RefID:UniRef50_UPI00032B138D
CJt001602	2489	EF00250|EF00243			334	1				AT2G46740	OS02G03200	PAB00022593	PTA00061520	L-gulonolactone oxidase, putative RefID:UniRef50_A0A290U7F5
CJt001605	1235	EF06027|EF06040|EF06022|EF06023|EF06024|EF06025|EF06026|EF06041|EF08861|EF05509|EF06064|EF06065|EF06060|EF06061|EF06062|EF06063|EF06032|EF06031|EF06030|EF06035|EF06039|EF06051|EF05510|EF06052|EF05968												Germacrene D synthase RefID:UniRef50_Q6Q3H3
CJt001611	2498								MF_BC_CLC_contig_14926	AT5G40160	OS06G13000	PAB00009819	PTA00076293	Ankyrin RefID:UniRef50_C3NIT9
CJt001612	945				335	1			MF_BC_CLC_contig_8121	AT5G12230	OS12G41962	PAB00017463	PTA00052542	Mediator of RNA polymerase II transcription subunit RefID:UniRef50_A0A061DVU5
CJt001613	2900	EF05666|EF00096|EF07392|EF05670|EF04197							reCj15140				PTA00065841	D-3-phosphoglycerate dehydrogenase RefID:UniRef50_Q58424
CJt001614	1211	EF05666|EF00096|EF07392|EF05670|EF04197						Cj_ssh_male_e_183	reCj14226					D-3-phosphoglycerate dehydrogenase RefID:UniRef50_Q58424
CJt001615	595	EF05666|EF00096|EF07392|EF05670|EF04197							reCj24408	AT1G79870	OS01G12830	PAB00009796		D-3-phosphoglycerate dehydrogenase RefID:UniRef50_Q58424
CJt001617	542													Uncharacterized protein RefID:UniRef50_UPI000C7E11CC
CJt001618	610	EF11011			336	1			MF_BC_CLC_contig_15864	AT3G01720	OS01G67750	PAB00055477	PTA00046151	Peptidyl serine alpha-galactosyltransferase RefID:UniRef50_UPI00098DF733
CJt001618u	2783				336	2								MBL fold metallo-hydrolase RefID:UniRef50_UPI0003B39565
CJt001619	2741	EF02070						Cj.7416	reCj06551	AT1G08510	OS11G43820	PAB00002011	PTA00053751	Acyl-[acyl-carrier-protein] hydrolase RefID:UniRef50_K3XX38
CJt001622	1940				337	4								Pentatricopeptide repeat-containing protein RefID:UniRef50_Q9LNU6
CJt001623	647								reCj29679					Pentatricopeptide repeat-containing protein RefID:UniRef50_A0A1J3HQ37
CJt001626	722	EF02926			338	2			MF_BC_CLC_contig_12534		OS01G15540		PTA00003179	Kinesin KP1 RefID:UniRef50_A0A2H3Y4R0
CJt001627	757	EF02813						Cj.2898	reCj02814	AT3G07270	OS04G56710	PAB00003392	PTA00013787	GTP cyclohydrolase I RefID:UniRef50_A0A1S8WW10
CJt001629	531	EF02923			339	2			reCj08207					Dynein light chain RefID:UniRef50_A0A226E1M5
CJt001633	924													Pentatricopeptide repeat protein dPPR-U8G2 RefID:UniRef50_UPI0007B1768C
CJt001636	638							Cj.3523	reCj06878	AT1G16010	OS06G44150	PAB00059483	PTA00012760	Magnesium transporter MRS2-1-like protein RefID:UniRef50_A0A1U8BBP9
CJt001637	1419	EF09421|EF01106|EF05878|EF09330|EF05986|EF01099|EF08039|EF09137						Cj.15211	reCj00824					Flavone RefID:UniRef50_Q9FK25
CJt001638	1183	EF01793						Cj.3417	MF_BC_CLC_contig_9223	AT5G40440	OS06G27890			Mitogen-activated protein kinase kinase RefID:UniRef50_O80396
CJt001640	907								MF_BC_CLC_contig_84215					Pentatricopeptide repeat protein dPPR-U8G2 RefID:UniRef50_UPI0007B1768C
CJt001642	1052				340	2								Uncharacterized protein RefID:UniRef50_B9N362
CJt001645	1168	EF06050|EF06051|EF06052|EF06022|EF08881|EF06040|EF08863|EF06039			341	5								Terpene synthase RefID:UniRef50_A0A167V6I5
CJt001646	1423	EF06047												Myrcene synthase, chloroplastic RefID:UniRef50_Q93X23
CJt001647	1252													Ribonuclease H domain-containing-like protein RefID:UniRef50_A0A2P6PDK7
CJt001648	3423			DNA/hAT-Tag1										BED zinc finger RefID:UniRef50_A0A1S8ABZ9
CJt001651	4317	EF01073						Cj.3959	MF_BC_CLC_contig_24507	AT5G15380	OS03G02010	PAB00049465	PTA00004821	Protein DRM2 RefID:UniRef50_A0A0K0M7B3
CJt001653	2125						gSNP07186	Cj.20738	reCj19904			PAB00036468		Calcineurin-binding cabin-1-like protein RefID:UniRef50_UPI00077FA040
CJt001655	938				342	2		Cj.4604						AAA-ATPase-like protein RefID:UniRef50_UPI000C03B97A
CJt001657	749	EF07751			343	3								Quinone oxidoreductase protein chloroplastic-like RefID:UniRef50_A0A2K3MJN0
CJt001661	1794													UDP-N-acetylmuramoyl-L-alanyl-D-glutamate--2,6-diaminopimelate ligase RefID:UniRef50_E2SKI3
CJt001662	1510													LPS export ABC transporter permease LptF RefID:UniRef50_UPI0009F1B791
CJt001663	2081													Acetolactate synthase RefID:UniRef50_A0A1V6QX90
CJt001665	1473				344	2								Myosinlike protein, putative RefID:UniRef50_F0WBS9
CJt001668	578													ABC transporter ATP-binding protein RefID:UniRef50_A0A2E2QCC9
CJt001669	663								MF_BC_CLC_contig_98023					F-box/kelch-repeat protein RefID:UniRef50_UPI00090EB6BD
CJt001670	530				345	1								CDO618-like protein RefID:UniRef50_C6F270
CJt001671	1120													Ngc-A protein RefID:UniRef50_Q9ARC2
CJt001672	588				346	2			reCj06172					Expansin-A4 RefID:UniRef50_A2Y5R6
CJt001673	718				346	1								Expansin-A1-like protein RefID:UniRef50_A0A2I4G2C7
CJt001674	1918			LTR/Copia	347	1								Retrovirus-related Pol polyprotein from transposon TNT RefID:UniRef50_A0A2H9ZYA4
CJt001675	635		PF00010						MF_BC_CLC_contig_84622					Transcription factor bHLH25 RefID:UniRef50_A0A151RJU3
CJt001676	562			Low_complexity	348	1				AT3G24480	OS12G35710	PAB00028753	PTA00038272	Leucine-rich repeat extensin-like protein RefID:UniRef50_UPI00057B1B88
CJt001678	1035						gSNP06011	Cj.6406	MF_BC_CLC_contig_898	AT3G25500	OS01G67240	PAB00011457	PTA00083775	Formin-like protein RefID:UniRef50_A0A0D9V905
CJt001679	1352		PF03791		349	1			MF_BC_CLC_contig_15062					Homeobox transcription factor KN3 RefID:UniRef50_Q5SC63
CJt001680	745								MF_BC_CLC_contig_31912					Cell surface glycoprotein RefID:UniRef50_A0A194PZ50
CJt001682	725	EF11841												Cytochrome P450 RefID:UniRef50_A0A1U8CUI3
CJt001683	585	EF11841					gSNP10586		reCj25207				PTA00036582	Protein CYP867E3 RefID:UniRef50_A0A291FAZ2
CJt001684	1391				350	4		Cj_ssh_male_t_022	reCj03228					Drought response protein RefID:UniRef50_A0A059U8R5
CJt001685	1213	EF01466		LTR/Gypsy	351	3			reCj22337				PTA00012442	Tubulin beta chain RefID:UniRef50_A0A1U9X470
CJt001687	508								reCj29271					BTB/POZ domain-containing-like protein RefID:UniRef50_UPI000B930586
CJt001689	1327				352	2								Bromodomain and WD repeat-containing protein RefID:UniRef50_A0A194Q9N5
CJt001691	589	EF01766			353	1								TSA: Wollemia nobilis Ref Wollemi Transcript 77 2478 transcribed RNA sequence RefID:UniRef50_A0A0C9SB76
CJt001692	1459	EF01766			353	2								TSA: Wollemia nobilis Ref Wollemi Transcript 77 2478 transcribed RNA sequence RefID:UniRef50_A0A0C9SB76
CJt001693	804	EF06289|EF01269			354	2								Spermidine hydroxycinnamoyl transferase RefID:UniRef50_O64470
CJt001694	630				355	1								Uncharacterized protein RefID:UniRef50_A0A1G1PXW0
CJt001696	839			LINE/L1										Cysteine-rich receptor protein kinase RefID:UniRef50_A0A2K3NDG7
CJt001698	538	EF01868		LTR/Copia	356	4								Retrovirus-related Pol polyprotein from transposon TNT RefID:UniRef50_A0A2I0WQY0
CJt001699	522	EF01868		LTR/Copia	357	2								Integrase RefID:UniRef50_A0A0C5WT82
CJt001700	581				358	2			MF_BC_CLC_contig_10213					Pentatricopeptide repeat protein dPPR-U8G2 RefID:UniRef50_UPI0007B1768C
CJt001702	544								reCj28728					Flavodoxin RefID:UniRef50_A0A132H9Q0
CJt001705	1346			LTR/Gypsy										GntR family transcriptional regulator RefID:UniRef50_A0A2A9CUH6
CJt001710	1347	EF01868		LTR/Gypsy	359	1								Retrovirus-related Pol polyprotein from transposon TNT RefID:UniRef50_A0A1D1Y1D5
CJt001711	619	EF01868		LTR/Gypsy	359	3								Retrovirus-related Pol polyprotein from transposon TNT RefID:UniRef50_A0A1D1Y1D5
CJt001712	937	EF01868		LTR/Copia	360	3								Retrovirus-related Pol polyprotein from transposon TNT RefID:UniRef50_A0A1J3HW82
CJt001713	618	EF00660						Cj_ssh_male_m_091	reCj22161	AT5G50850	OS08G42410	PAB00013182	PTA00009577	Pyruvate dehydrogenase E1 component subunit beta RefID:UniRef50_B7FJJ4
CJt001715	1415							Cj.9863	reCj23155		OS03G08770	PAB00030632	PTA00009731	Vacuolar protein-sorting-associated protein RefID:UniRef50_A0A2P4JZ04
CJt001716	554	EF02599												Aspartic proteinase nepenthesin-1 RefID:UniRef50_A0A199V4Y3
CJt001718	724			LTR/Copia										Copia protein RefID:UniRef50_A0A1J3G9F4
CJt001719	5740				361	5								Pentatricopeptide repeat protein dPPR-U8G2 RefID:UniRef50_UPI0007B1768C
CJt001721	583				362	1			reCj08700	AT2G46280	OS05G16660			WD-40 repeat-containing protein RefID:UniRef50_K7W4U6
CJt001723	1066								MF_BC_CLC_contig_44333					22.0 kDa class IV heat shock protein RefID:UniRef50_A0A072VLF1
CJt001725	1466			Simple_repeat										Non-ltr retrotransposon cats, putative RefID:UniRef50_A0A023EX80
CJt001728	3469													DNA helicase RefID:UniRef50_A0A1D6PT05
CJt001734	517				363	2								Laminin subunit alpha-2-like protein RefID:UniRef50_UPI000BA7F6D1
CJt001735	2940	EF01766												Receptor protein kinase HSL1 RefID:UniRef50_M8ASJ2
CJt001736	1384	EF01868		LTR/Copia	364	2								Retrovirus-related Pol polyprotein from transposon TNT RefID:UniRef50_A0A151R914
CJt001738	1851			LTR/Copia										Retrovirus-related Pol polyprotein from transposon TNT RefID:UniRef50_A0A151R3B6
CJt001740	2119								MF_BC_CLC_contig_56235					Protein SRC2 RefID:UniRef50_UPI0007869C3B
CJt001742	919	EF02250						Cj.7675	reCj23538					Hevamine-A RefID:UniRef50_A0A061E0P1
CJt001748	1321													Receptor-like protein RefID:UniRef50_UPI000A29C4FA
CJt001749	2892	EF01868		LTR/Copia										Retrovirus-related Pol polyprotein from transposon TNT RefID:UniRef50_A0A151UAT2
CJt001750	2435	EF01868		LTR/Copia										Retrovirus-related Pol polyprotein from transposon TNT RefID:UniRef50_A0A151TVZ8
CJt001751	1834				365	2								F2J6.13 protein RefID:UniRef50_Q9MA68
CJt001753	971	EF01766												LRR receptor serine/threonine-protein kinase family, putative RefID:UniRef50_A0A151R528
CJt001754	3009				366	2								Acetyl-coa carboxylase RefID:UniRef50_A0A2P4MXC3
CJt001758	2438	EF02921	PF00097						reCj17811	AT2G40770	OS07G48270	PAB00008840		Helicase, C-terminal RefID:UniRef50_A0A103YJ40
CJt001759	741	EF02926							MF_BC_CLC_contig_94900					Kinesin calmodulin-binding-like protein RefID:UniRef50_A0A2H3XFA0
CJt001760	2534	EF02926						Cj.8425	MF_BC_CLC_contig_50365					Kinesin-like protein RefID:UniRef50_A0A2B4RS88
CJt001762	2628	EF01766							MF_BC_CLC_contig_14223			PAB00009756		SNF1-related kinase RefID:UniRef50_A1IKU3
CJt001763	526		PF02365		367	1			reCj09891					TSA: Wollemia nobilis Ref Wollemi Transcript 2341 3023 transcribed RNA sequence RefID:UniRef50_A0A0C9QWY9
CJt001764	542	EF01374												Xyloglucan endotransglucosylase/hydrolase protein, putative RefID:UniRef50_A0A1U7X8J3
CJt001765	1200		PF00847					Cj.7747	MF_BC_CLC_contig_6037	AT1G72570		PAB00065438		AINTEGUMENTA-like protein RefID:UniRef50_Q76H96
CJt001766	923	EF00302							reCj25452					Peroxidase RefID:UniRef50_Q0JW35
CJt001770	1497	EF02827|EF00840			368	3								Bifunctional protein FolD RefID:UniRef50_Q2RIB4
CJt001771	520	EF02624			369	1			reCj12704	AT1G62290	OS01G47410	PAB00005401		Asparticase-like protein RefID:UniRef50_A0A2I4FXC7
CJt001772	2685				370	3								AMP-dependent synthetase RefID:UniRef50_A0A1B1AZU6
CJt001775	1046		PF00010						MF_BC_CLC_contig_84226					Basic helix-loop-helix RefID:UniRef50_A0A1S7J240
CJt001776	2591							Cj.3619	reCj14614					Heavy metal-associated isoprenylated plant protein RefID:UniRef50_UPI00057B27EE
CJt001778	1547	EF03488							MF_BC_CLC_contig_8427	AT5G26710	OS01G16520	PAB00009455	PTA00055674	Glutamine--tRNA ligase RefID:UniRef50_Q8X9H8
CJt001779	5652				371	1								Leucine Rich Repeat family protein RefID:UniRef50_A0A0L0DTY9
CJt001781	536													Sialidase RefID:UniRef50_A0A1V6CU70
CJt001784	588		PF00072						MF_BC_CLC_contig_1181			PAB00011937	PTA00063080	Two-component response regulator APRR2-like protein RefID:UniRef50_A0A2K3P8K0
CJt001786	751				372	1								Alkaline phosphatase synthesis sensor protein PhoR RefID:UniRef50_A0A143Y4U7
CJt001788	1841	EF02015			373	3								Protein GDSL esterase/lipase RefID:UniRef50_UPI000C1CE123
CJt001789	1416	EF01783						Cj.3063	MF_BC_CLC_contig_9117	AT5G19010	OS01G43910	PAB00061748	PTA00083855	Mitogen-activated protein kinase RefID:UniRef50_Q5ZCI1
CJt001790	639	EF01716|EF04427						Cj.9275	reCj09901			PAB00054924	PTA00020793	Pantothenate kinase RefID:UniRef50_A0A1Y1HXK7
CJt001792	1956							Cj.2752	MF_BC_CLC_contig_43877					Metal-binding protein, putative RefID:UniRef50_L0GRK3
CJt001795	2814													Ribonuclease H RefID:UniRef50_A0A2K3PHV0
CJt001796	580								MF_BC_CLC_contig_45632					Breast cancer anti-estrogen resistance protein RefID:UniRef50_UPI000BA8011B
CJt001797	700				374	1								Non-specific lipid-transfer-like protein RefID:UniRef50_A0A2H3YUK9
CJt001798	1224		PF00447					Cj.4310	reCj12741					Heat stress transcription factor A-3 RefID:UniRef50_A0A1U8BE46
CJt001805	1046	EF01766												G-type lectin S-receptor serine/threonine-protein kinase RefID:UniRef50_A0A1U7WT92
CJt001806	1229						gSNP02739	Cj.26983	reCj23864					Auxin efflux carrier component RefID:UniRef50_A0A200PU23
CJt001807	1054			LTR/Copia										Zf-CCHC domain-containing protein/UBN2 2 domain-containing protein RefID:UniRef50_A0A1Q3BZR9
CJt001808	3317						gSNP00153	Cj.7171	reCj03467	AT1G30690	OS01G65380	PAB00023230	PTA00008435	Cellular retinaldehyde binding/alpha-tocopherol transport RefID:UniRef50_A0A200Q3U1
CJt001810	626						gSNP07980		reCj27166					Protein STAY-GREEN, chloroplastic RefID:UniRef50_A7VLV1
CJt001811	2057	EF01766							reCj17901	AT3G25840	OS12G44330	PAB00011297	PTA00083706	BnaC09g21600D protein RefID:UniRef50_A0A078HP56
CJt001812	572				375	2								Toll/interleukin-1 receptor-like protein RefID:UniRef50_A0A1U8NFF6
CJt001813	554				376	1							PTA00027329	Platelet-derived growth factor receptor alpha-like protein RefID:UniRef50_UPI0009480D94
CJt001814	1733	EF01374|EF02260			377	3								Xyloglucan endotransglucosylase/hydrolase RefID:UniRef50_V4UQS4
CJt001816	626				378	1			MF_BC_CLC_contig_89246					Xanthine dehydrogenase/oxidase RefID:UniRef50_A0A2B4SNR0
CJt001816u	5049				378	3			MF_BC_CLC_contig_62784					Vicilin seed storage-like protein RefID:UniRef50_UPI000C04B1FF
CJt001817	1041				379	2								Xanthine dehydrogenase/oxidase RefID:UniRef50_A0A2B4SNR0
CJt001821	995													UPF0481-like protein RefID:UniRef50_UPI0007ECC487
CJt001822	520				380	3								Hexosyltransferase RefID:UniRef50_A9NYU2
CJt001823	567	EF01868		LTR/Copia	381	1								Retrovirus-related Pol polyprotein from transposon TNT RefID:UniRef50_A0A151R914
CJt001823u	962	EF01868		LTR/Copia	381	3							PTA00001136	Retrovirus-related pol polyprotein from transposon tnt RefID:UniRef50_A0A1J6HVV2
CJt001824	515			LTR/Copia	382	2								UBN2 domain-containing protein RefID:UniRef50_A0A1Q3B9C2
CJt001825	684	EF01766		LTR/Gypsy	383	4								S-receptor kinase, putative RefID:UniRef50_B9STF9
CJt001826	1108													Disease resistance RPM1-like protein RefID:UniRef50_A0A1U8AUZ5
CJt001827	514								reCj29834					Uncharacterized protein RefID:UniRef50_Q5GSI2
CJt001830	516	EF01766							reCj28489				PTA00048022	Serine/threonine protein kinase RefID:UniRef50_I0YTH4
CJt001831	696		PF00249						MF_BC_CLC_contig_43360					MYB transcription factor-like protein RefID:UniRef50_Q5WA77
CJt001832	1861								reCj18891			PAB00038099	PTA00030613	ARM-repeat/Tetratricopeptide repeat (TPR)-like protein RefID:UniRef50_Q0WMT6
CJt001833	2530				337	5								TPR domain protein RefID:UniRef50_A6CB30
CJt001837	585													G patch domain-containing protein RefID:UniRef50_UPI00098131CC
CJt001838	547	EF08769|EF08847			384	6								Diterpene synthase RefID:UniRef50_A0A1D5AJE1
CJt001839	1560	EF08769|EF08847			384	7								Diterpene synthase RefID:UniRef50_A0A1D5AJE1
CJt001841	3227	EF08345						Cj.20059	reCj23777	AT2G45270	OS12G29990	PAB00001255	PTA00013966	tRNA N6-adenosine threonylcarbamoyltransferase RefID:UniRef50_Q6LV10
CJt001842	910	EF01073			385	2						PAB00016881		Protein DRM2 RefID:UniRef50_A0A0K0M7B3
CJt001847	563								MF_BC_CLC_contig_9276	AT5G03280	OS07G06130	PAB00027850	PTA00000081	Natural resistance-associated macrophage protein RefID:UniRef50_A0A1R3HQL3
CJt001848	5368								reCj15809					Metal dependent phosphohydrolase RefID:UniRef50_D5V0W5
CJt001849	2891								reCj32093					Uncharacterized protein RefID:UniRef50_W4K6X8
CJt001855	1416													Reticulocyte-binding protein RefID:UniRef50_A0A1Q9DCF2
CJt001857	1400	EF07612												Retinal dehydrogenase RefID:UniRef50_A0A061IE00
CJt001858	1415	EF01766		LTR/Gypsy	386	1								G-type lectin S-receptor serine/threonine-protein kinase RefID:UniRef50_A0A1E5W091
CJt001859	567	EF01766		LTR/Gypsy	386	3								G-type lectin S-receptor serine/threonine-protein kinase RefID:UniRef50_A0A2P2K7A1
CJt001860	2683				387	1			MF_BC_CLC_contig_36406					Long-chain fatty acid--CoA ligase RefID:UniRef50_UPI0005682A07
CJt001861	517				388	1			reCj25257					TMV resistance N-like protein RefID:UniRef50_UPI0008A0C2DA
CJt001862	703				389	2								Pentatricopeptide repeat-containing protein family RefID:UniRef50_A0A151R3G3
CJt001863	1504				390	3								Pentatricopeptide repeat protein dPPR-U8G2 RefID:UniRef50_UPI0007B1768C
CJt001864	844				391	1								Pentatricopeptide repeat protein dPPR-U8G2 RefID:UniRef50_UPI0007B1768C
CJt001866	737						gSNP03123	Cj.797	reCj13045					RNA-binding domain-containing protein RefID:UniRef50_A0A0H2S0K3
CJt001869	1421													Bromodomain-containing protein, putative RefID:UniRef50_A0A023FM56
CJt001873	922				392	3								Pentatricopeptide repeat protein dPPR-U8G2 RefID:UniRef50_UPI0007B1768C
CJt001877	1084				393	2								Non-specific lipid-transfer-like protein RefID:UniRef50_A0A1S4C695
CJt001880	1405	EF01766		LTR/Gypsy										Leaf rust RefID:UniRef50_UPI000579D5DC
CJt001881	758	EF01766						Cj.22395	MF_BC_CLC_contig_11023		OS01G53840			LysM domain receptor kinase-like protein RefID:UniRef50_UPI000BBEED13
CJt001883	585				394	1								BTB/POZ domain-containing protein RefID:UniRef50_Q9S7R7
CJt001887	653													Tumor necrosis factor ligand superfamily member RefID:UniRef50_K1Q6N7
CJt001890	1096								MF_BC_CLC_contig_1881	AT4G14970	OS07G05960	PAB00051941	PTA00004426	Fanconi anemia complementation group D2 RefID:UniRef50_F1NP22
CJt001893	1419							Cj.18969	MF_BC_CLC_contig_9640			PAB00062068	PTA00016811	DNA-binding, integrase-type RefID:UniRef50_A0A103XX90
CJt001894	1909				395	7			reCj03848	AT2G34420		PAB00065119	PTA00008225	Chlorophyll a-b binding protein, chloroplastic RefID:UniRef50_A0A2G3A7J8
CJt001895	2036				395	8			reCj03851		OS01G41710			Chlorophyll a-b binding protein, chloroplastic RefID:UniRef50_A0A2G3A7J8
CJt001896	2030				396	1			reCj25719					Calcineurin B-like protein RefID:UniRef50_Q7XC27
CJt001902	685				397	3								Signal recognition particle receptor FtsY RefID:UniRef50_A0A1W6K1V5
CJt001904	559				398	1	gSNP07527		MF_BC_CLC_contig_54519	AT5G38730	OS02G58139		PTA00063811	Pentatricopeptide repeat protein dPPR-U8G2 RefID:UniRef50_UPI0007B1768C
CJt001905	754								reCj17393					Chitinase (Class I) / Hevein RefID:UniRef50_G7J999
CJt001906	843	EF02921		RC/Helitron	399	2								ATP-dependent DNA helicase RefID:UniRef50_A0A226D8L9
CJt001913	602	EF02314			400	1			reCj28672			PAB00032829		Glucan endo-1,3-alpha-glucosidase agn1 RefID:UniRef50_UPI000D1C84C7
CJt001914	1403								reCj17025					Histone H3 RefID:UniRef50_A0A2P6VKJ7
CJt001915	564													Histone H3 RefID:UniRef50_A0A2P6VKJ7
CJt001919	935								reCj23225	AT5G45170		PAB00041516		Haloacid dehalogenase hydrolase domain-containing-like protein RefID:UniRef50_A0A2I4HRK5
CJt001922	4028							Cj.7598	reCj08012	AT5G62950	OS12G30510	PAB00015491	PTA00082910	DNA-directed RNA polymerase III subunit RPC9 RefID:UniRef50_L9KUA4
CJt001923	770				401	1							PTA00030850	Mitochondrial protein, putative RefID:UniRef50_A0A2I0X132
CJt001924	1839	EF05832|EF05830|EF00393							reCj25503			PAB00045627	PTA00084146	Probable RefID:UniRef50_UPI000C04DBEA
CJt001925	557													Protein lin-9-like RefID:UniRef50_S7NGJ7
CJt001927	801	EF01868		LTR/Copia	402	3								Retrovirus-related Pol polyprotein from transposon TNT RefID:UniRef50_A0A151TZZ7
CJt001928	2021	EF01868		LTR/Copia	402	2								Retrovirus-related Pol polyprotein from transposon TNT RefID:UniRef50_A0A151TZZ7
CJt001929	2018	EF01849|EF04425							reCj09004			PAB00024504	PTA00014427	Phosphopantetheine adenylyltransferase RefID:UniRef50_Q9ZPV8
CJt001935	677							Cj.8205	MF_BC_CLC_contig_9452	AT5G39530	OS03G07200	PAB00005760	PTA00004385	Exonuclease RefID:UniRef50_A0A200QEP4
CJt001936	1361	EF01010|EF07991						Cj_ssh_male_e_281	reCj05283	AT4G20130	OS05G50980	PAB00028575	PTA00000687	Protein plastid transcriptionally active RefID:UniRef50_A0A1U8FPZ1
CJt001938	1575				403	1			MF_BC_CLC_contig_6238					Ankyrin repeat-containing-like protein RefID:UniRef50_UPI000B7809B9
CJt001939	501								reCj28749					Ankyrin repeat protein, putative RefID:UniRef50_A2FTQ7
CJt001940	1150				404	3								TPR repeat RefID:UniRef50_Q118Y7
CJt001941	2781	EF01766												Cysteine-rich receptor protein kinase RefID:UniRef50_A0A0B0P5B8
CJt001942	679							Cj_ssh_male_t_133	MF_BC_CLC_contig_61833					Eukaryotic/viral aspartic protease RefID:UniRef50_G4ZA02
CJt001943u	1638				3188	3								Uncharacterized protein RefID:UniRef50_G8DDH9
CJt001944	3130				405	1			reCj09164					17.7 kDa class I heat shock protein RefID:UniRef50_Q84J50
CJt001945	2044	EF00492			406	2								Ovule protein, putative RefID:UniRef50_A0A0V0H4W3
CJt001949	521	EF00302						Cj.5931						Peroxidase RefID:UniRef50_O23237
CJt001950	793													Platelet-derived growth factor receptor alpha-like protein RefID:UniRef50_UPI0009480D94
CJt001953	547	EF01868		LTR/Copia	407	1						PAB00026209		Retrovirus-related Pol polyprotein from transposon TNT RefID:UniRef50_A0A1J3DBL0
CJt001956	1091								MF_BC_CLC_contig_11135					Protein NLP2 RefID:UniRef50_A0A1D1ZI32
CJt001958	4236				408	2								Transcriptional regulator, NifA subfamily, Fis Family RefID:UniRef50_F6GCL3
CJt001959	1995				409	2								DnaJ domain protein RefID:UniRef50_T0T3G9
CJt001960	1402	EF08568|EF08564|EF04142												GTP diphosphokinase RSH2, chloroplastic, putative RefID:UniRef50_UPI000C1D4DB8
CJt001961	2991													FrgA protein RefID:UniRef50_A0A0W0V4G8
CJt001966	652								reCj21598					Protein NRT1/ PTR FAMILY RefID:UniRef50_P46032
CJt001967	740				410	1								Protein NRT1/ PTR FAMILY RefID:UniRef50_P46032
CJt001968	615				410	4								Protein NRT1/ PTR FAMILY RefID:UniRef50_P46032
CJt001969	3366	EF01099			411	2			reCj29040					Caffeic acid RefID:UniRef50_Q00763
CJt001970	832	EF01099			411	1				AT5G54160	OS08G06100	PAB00054528	PTA00059666	Caffeic acid RefID:UniRef50_Q00763
CJt001971	2389				412	2								expressed gene
CJt001974	504						gSNP00034	Cj.5113	reCj12736					Pentatricopeptide repeat protein dPPR-U8G2 RefID:UniRef50_UPI0007B1768C
CJt001978	2534								reCj22558					Magnesium transporter MRS2-1-like protein RefID:UniRef50_A0A1U8BBP9
CJt001979	1965													Histidine kinase RefID:UniRef50_F7K536
CJt001982	2448							Cj.3497	MF_BC_CLC_contig_3560	AT5G14040	OS06G10810	PAB00060492	PTA00013579	Mitochondrial phosphate carrier protein RefID:UniRef50_A0A2P4HFS2
CJt001983	524													Hybrid sensor histidine kinase/response regulator RefID:UniRef50_A0A2A5BEB7
CJt001985	2080	EF01766			413	1			reCj21145					Slit RefID:UniRef50_UPI000947BAB4
CJt001986	1921				414	2								MYB family protein RefID:UniRef50_A0A2P2P090
CJt001987	525	EF11195|EF07580			415	3								Cytochrome P450 RefID:UniRef50_A0A1U8CUI3
CJt001988	752													Transposase RefID:UniRef50_A0A0P0UPM6
CJt001990	1024								reCj26325					Serinethreonine-protein kinase edr1 RefID:UniRef50_A0A1J6JBN3
CJt001991	1572	EF02119							MF_BC_CLC_contig_8650	AT4G21670	OS02G42600		PTA00033756	Rna polymerase ii c-terminal domain phosphatase-like protein RefID:UniRef50_A0A1J6HXG0
CJt001993	1607	EF02278							reCj21579	AT5G36890	OS01G67220			6-phospho-beta-galactosidase RefID:UniRef50_S0NUV5
CJt001994	812	EF01540						Cj.921	MF_BC_CLC_contig_16465		OS07G48980	PAB00063116	PTA00026819	Nicotianamine synthase RefID:UniRef50_O80483
CJt001997	554	EF01766		LTR/Gypsy					MF_BC_CLC_contig_29157					Protein kinase, putative RefID:UniRef50_Q1EP43
CJt002002	911	EF01999			416	1								Lipase PAD4-like protein RefID:UniRef50_A0A2H3XC80
CJt002003	1840	EF01999												Lipase PAD4-like protein RefID:UniRef50_A0A2H3XC80
CJt002004	573	EF01999												Senescence-associated carboxylesterase RefID:UniRef50_Q4F883
CJt002005	1636								reCj16926	AT4G01570	OS03G50500	PAB00042102	PTA00028228	PPR domain-containing protein/PPR 1 domain-containing protein/PPR 2 domain-containing protein RefID:UniRef50_A0A1Q3CCA7
CJt002008	996				417	2								Cytochrome B RefID:UniRef50_A0A2G2N3R5
CJt002009	3056				418	1			reCj14534					Transmembrane protein, putative RefID:UniRef50_A0A1P8B952
CJt002011	4317								MF_BC_CLC_contig_96151					Apolipophorins-like protein RefID:UniRef50_UPI000BA81904
CJt002012	4137				419	2								Tripeptidyl-peptidase RefID:UniRef50_UPI000C254066
CJt002014	1144				420	1	gSNP11350							Magnesium transporter MRS2-1-like protein RefID:UniRef50_A0A2K3JM95
CJt002015	658	EF01766		LTR/Gypsy	421	1		Cj.8036	MF_BC_CLC_contig_1536					Receptor protein kinase, putative RefID:UniRef50_A0A1U8LQK5
CJt002016	682	EF01868		LTR/Gypsy	422	2								Retrovirus-related Pol polyprotein from transposon TNT RefID:UniRef50_A0A1J3I5V1
CJt002022	3815				423	1			MF_BC_CLC_contig_76794					Uncharacterized K02A2.6-like protein RefID:UniRef50_UPI000BAF2837
CJt002024	1532				424	3			reCj00177					Plexus, putative RefID:UniRef50_A0A0P5VD39
CJt002027	4668	EF01766												Receptor protein kinase RefID:UniRef50_A0A2K3KUE2
CJt002028	1870				425	5								TSA: Wollemia nobilis Ref Wollemi Transcript 14554 2441 transcribed RNA sequence RefID:UniRef50_A0A0C9QPM7
CJt002031	1595							Cj.1900	MF_BC_CLC_contig_16430					Heavy metal-associated isoprenylated plant protein RefID:UniRef50_A0A1U8IG80
CJt002034	527	EF11858|EF03841|EF08159|EF10655|EF09457|EF08141|EF08140|EF09458|EF08147|EF08146							reCj24423					Glycosyltransferase RefID:UniRef50_A9NWC5
CJt002035	4821	EF00363|EF04352			426	1		Cj.672				PAB00031046	PTA00050071	Inositol oxygenase, putative RefID:UniRef50_Q5Z8T3
CJt002036	6475													Chromosome segregation ATPase RefID:UniRef50_E6UWK4
CJt002038	959													Leucine-rich repeat-containing protein RefID:UniRef50_UPI0002483D20
CJt002039	2634								reCj15629					Protein SRC2 RefID:UniRef50_A0A1U8APE4
CJt002040	1224				427	1								UPF0481 protein RefID:UniRef50_UPI000C044F84
CJt002041	5041				427	2								UPF0481 protein RefID:UniRef50_UPI000C044F84
CJt002042	1554				428	1								UPF0481 protein RefID:UniRef50_A0A2I4GM99
CJt002043	2340		PF00847		429	1								TSA: Wollemia nobilis Ref Wollemi Transcript 13544 679 transcribed RNA sequence RefID:UniRef50_A0A0C9RTS1
CJt002044	632	EF08693							reCj18987	AT5G24970	OS07G27480	PAB00011723		Unusual protein kinase, putative RefID:UniRef50_A0A2G9H8W8
CJt002045	730								MF_BC_CLC_contig_19463	AT3G18390	OS05G47850	PAB00015220	PTA00083669	CRM-domain containing factor CFM3, chloroplastic/mitochondrial-like protein RefID:UniRef50_UPI000C055B7C
CJt002049	598	EF01077			430	1			reCj18102				PTA00020702	Histone-lysine N-methyltransferase RefID:UniRef50_A0A061E0F1
CJt002050	1924													Embryo sac development arrest RefID:UniRef50_Q9LW53
CJt002055	867													BnaA05g32510D protein RefID:UniRef50_A0A078HXC3
CJt002056	867								MF_BC_CLC_contig_51938					BnaA05g32510D protein RefID:UniRef50_A0A078HXC3
CJt002057	691	EF08703			431	1			reCj03586	AT1G56070	OS02G32030	PAB00006409	PTA00060913	Translation elongation factor RefID:UniRef50_A0A2P5EAG4
CJt002061	1489	EF01525			432	2			reCj23867			PAB00009248	PTA00003220	Geranyl geranyl diphosphate synthase-like protein RefID:UniRef50_R9RUZ8
CJt002066	1197	EF01794	PF00072						reCj18616	AT2G17820		PAB00061173	PTA00006028	Histidine kinase RefID:UniRef50_A0A2I4FDB0
CJt002067	847				5939	1		Cj.4233	reCj01536		OS06G15360	PAB00040229	PTA00045221	Ubiquitin receptor RAD23b-like protein RefID:UniRef50_A0A1U8HS50
CJt002071	510	EF01868		LTR/Copia										RNA-directed DNA polymerase, putative RefID:UniRef50_A0A2P6Q6P3
CJt002072	1940				433	2			MF_BC_CLC_contig_45744					Pentatricopeptide repeat protein dPPR-U8G2 RefID:UniRef50_UPI0007B1768C
CJt002074	587	EF01766							MF_BC_CLC_contig_24004					Armadillo RefID:UniRef50_A0A200QNR6
CJt002076	4685								reCj20508	AT4G38070	OS03G48490	PAB00005305	PTA00004991	KinesinK39, putative RefID:UniRef50_A0A2K4YQ35
CJt002079	1423				434	2								Glutamate receptor RefID:UniRef50_M0U4S5
CJt002080	789	EF01766							MF_BC_CLC_contig_22753					Wall-associated receptor kinase RefID:UniRef50_A0A1U8Q9G5
CJt002083	576													Uncharacterized protein RefID:UniRef50_A0A1V8V8L0
CJt002084	9840							Cj.24904	MF_BC_CLC_contig_3714			PAB00013533	PTA00072497	Bifunctional protein GlmU RefID:UniRef50_A0A1D1XE48
CJt002085	1218								reCj13214			PAB00044072		ABC transporter RefID:UniRef50_UPI000B3D9CE0
CJt002091	2834	EF01766			435	1			reCj11932	AT3G13670	OS05G11140			Kinase family protein RefID:UniRef50_B9GYJ1
CJt002093	944													TSA: Wollemia nobilis Ref Wollemi Transcript 14810 1830 transcribed RNA sequence RefID:UniRef50_A0A0C9QPH4
CJt002101	1827							Cj.11994	reCj33357					Leucine-rich repeat receptor protein kinase RefID:UniRef50_Q9FGN6
CJt002102	517								MF_BC_CLC_contig_102022					Rhodopsin orphan GPCR RefID:UniRef50_A0A068YFI3
CJt002103	1037	EF00250|EF00243												Glycolate oxidase subunit GlcD RefID:UniRef50_A0A2N7PX04
CJt002105	792	EF01868		LTR/Copia	436	2								Copia-type reverse transcriptase-like protein RefID:UniRef50_Q9M197
CJt002106	713	EF01868		LTR/Copia	436	1								Retrotransposon protein, unclassified, putative RefID:UniRef50_Q2QW16
CJt002107	1924	EF01868		LTR/Copia	436	5								Retrotransposon protein, unclassified, putative RefID:UniRef50_Q2QW16
CJt002109	1677							Cj.26451	reCj24001					Syntaxin-22 RefID:UniRef50_A0A1S3BKU7
CJt002110	1469	EF00740							MF_BC_CLC_contig_9045					Bifunctional dihydroflavonol RefID:UniRef50_Q9XES5
CJt002111	760	EF01374			437	2								Xyloglucan endotransglucosylase/hydrolase RefID:UniRef50_C0IRG4
CJt002113	6433	EF05357							reCj09750					Acetyl-CoA acetyltransferase RefID:UniRef50_A0A0S8BS70
CJt002114	527	EF04232|EF01184|EF04826|EF04824|EF04825		LTR/Copia	438	2			reCj22361	AT2G33150	OS10G31950		PTA00082999	3-ketoacyl-CoA thiolase RefID:UniRef50_Q56WD9
CJt002115	4442													Glycosyltransferase involved in extracellular matrix formation, putative RefID:UniRef50_F4BSF1
CJt002119	4052								reCj18015		OS09G36090	PAB00021410	PTA00023237	Zinc finger CCCH domain-containing protein RefID:UniRef50_UPI000809FE73
CJt002120	1634	EF04472							reCj25078	AT2G26560	OS08G37180		PTA00030933	Patatin RefID:UniRef50_C5Y6D5
CJt002122	2263	EF02255												Beta-galactosidase RefID:UniRef50_A0A2J6JSU6
CJt002123	2230							Cj_ssh_male_e_234						C-terminal-binding protein RefID:UniRef50_A0A093HJ69
CJt002124	1637							Cj.26343	reCj17774	AT4G27010	OS04G53380	PAB00049949	PTA00025873	Nucleolar pre-ribosomal-associated protein RefID:UniRef50_A0A1D1XQP9
CJt002127	512													Genomic scaffold, ProqFM164S02 RefID:UniRef50_W6Q888
CJt002132	1334						gSNP07813		MF_BC_CLC_contig_9853	AT5G54250	OS05G42250	PAB00028162	PTA00007811	Cyclic nucleotide-gated ion channel RefID:UniRef50_A0A1S3YWQ4
CJt002133	1263				439	2								Transcription termination factor MTERF4, chloroplastic RefID:UniRef50_UPI000C1CFE8F
CJt002135	2718													AGPAT3 0 protein RefID:UniRef50_A0A0C9R6T6
CJt002136	509													Ubiquitin-domain-containing protein RefID:UniRef50_A0A139AV61
CJt002140	3925								reCj17136					Uncharacterized protein RefID:UniRef50_A0A1W9RSK9
CJt002142	519								MF_BC_CLC_contig_37072					Pcca-1 RefID:UniRef50_A0A2A6BGC9
CJt002146	554				440	2								Transcription termination factor MTERF4, chloroplastic-like protein RefID:UniRef50_UPI000A2B7C7B
CJt002150	7195				441	1	gSNP02297	Cj.23205	reCj28071				PTA00063301	Hemopexin domain-containing-like protein RefID:UniRef50_A0A2P6QLS2
CJt002152	1533	EF02015							MF_BC_CLC_contig_9147					GDSL esterase/lipase RefID:UniRef50_A0A2K3LMR9
CJt002153	758	EF02015												GDSL esterase/lipase RefID:UniRef50_B4F8C4
CJt002154	11201				442	2								Uncharacterized C31H12.03c-like protein RefID:UniRef50_UPI0006B073F2
CJt002157	2164	EF00388			443	1					OS01G67970	PAB00013806	PTA00009996	Lysine-specific demethylase ELF6, putative RefID:UniRef50_A0A1U7ZJ06
CJt002158	1333				444	3								Uncharacterized protein RefID:UniRef50_UPI00094F199E
CJt002159	1787	EF08857|EF05515|EF05508			445	1			reCj22171					Germacrene D synthase RefID:UniRef50_Q6Q3H3
CJt002160	2098	EF02925			446	1		Cj.2166	reCj17956	AT3G49650	OS03G56260	PAB00050336	PTA00036776	Kinesin KIN-8B-like protein RefID:UniRef50_UPI000C04F5F2
CJt002161	3402				446	2								Signal peptide protein, putative RefID:UniRef50_A0A0L6V748
CJt002166	1510				447	1			MF_BC_CLC_contig_88498					Uncharacterized protein RefID:UniRef50_D2W0J0 RefID:UniRef50_D2W0J0
CJt002167	927	EF00780							MF_BC_CLC_contig_18775	AT5G63290	OS12G17070	PAB00035454	PTA00014380	Oxygen-independent coproporphyrinogen-III oxidase-like protein RefID:UniRef50_A0A1D2P851
CJt002169	684	EF01766			448	1								CAMK/CAMK1 protein kinase RefID:UniRef50_A0A0L0D6X9
CJt002170	989													CAMK/RAD53 protein kinase RefID:UniRef50_A0A1E2XX64
CJt002171	3615													AF4/FMR2 family member RefID:UniRef50_A0A1U8JDL8
CJt002172	608	EF02119			449	1								Protein MAIN-LIKE RefID:UniRef50_F4IFD0
CJt002173	1091	EF02119			450	1								Aminotransferase-like protein RefID:UniRef50_A0A200PYX1
CJt002174	2816	EF02119		DNA/MULE-MuDR	449	3								Aminotransferase, plant mobile domain-containing-like protein RefID:UniRef50_A0A103Y334
CJt002175	3000													TMV resistance N-like protein RefID:UniRef50_UPI00087078A3
CJt002178	664	EF01868		LTR/Copia	451	6								Retrovirus-related Pol polyprotein from transposon TNT RefID:UniRef50_A0A1J3HW82
CJt002179	973	EF01868		LTR/Gypsy	451	5								Retrotransposon protein, unclassified, putative RefID:UniRef50_Q33AB1
CJt002180	2406								MF_BC_CLC_contig_21057				PTA00084336	C2 calcium-dependent membrane targeting RefID:UniRef50_A0A1R3GDB1
CJt002182	830								MF_BC_CLC_contig_67326					Uncharacterized protein RefID:UniRef50_Q02DA7
CJt002183	559				452	2			MF_BC_CLC_contig_107086					RNA-directed DNA polymerase RefID:UniRef50_A0A1Z4Q5W1
CJt002186	1486				453	1				AT3G03130		PAB00012539	PTA00060666	Titin RefID:UniRef50_UPI000A1D1EFF
CJt002188	1306								MF_BC_CLC_contig_17695	AT1G71440	OS05G01500	PAB00060267	PTA00083480	Tubulin-specific chaperone E, putative RefID:UniRef50_B9SHQ0
CJt002189	1457	EF03551			454	2								RING-type E3 ubiquitin transferase RefID:UniRef50_A0A1U8BCN5
CJt002190	3802				455	1								UPF0481-like protein RefID:UniRef50_A0A2H3X7S1
CJt002191u	1796				2121	1			reCj24556					UPF0481 protein, putative RefID:UniRef50_A0A1S4AR10
CJt002192	2089													UPF0481 protein RefID:UniRef50_UPI0008A0D3A6
CJt002193	2225	EF01868		LTR/Copia	456	1				ATMG00300				Retrovirus-related Pol polyprotein from transposon TNT RefID:UniRef50_A0A151SWB3
CJt002194	2168	EF01868		LTR/Copia	457	1								Polyprotein, putative RefID:UniRef50_Q5GA69
CJt002194u	1035	EF01868		LTR/Copia	457	4								Retrovirus-related Pol polyprotein from transposon TNT RefID:UniRef50_A0A2P2MIR7
CJt002195u	2229	EF01868		LTR/Copia	456	2								Retrovirus-related Pol polyprotein from transposon TNT RefID:UniRef50_A0A151TVZ8
CJt002196	1162				458	1								TSA: Wollemia nobilis Ref Wollemi Transcript 14554 2441 transcribed RNA sequence RefID:UniRef50_A0A0C9QPM7
CJt002197	612				459	2								Peroxisomal targeting signal receptor RefID:UniRef50_A0A1W5D3M4
CJt002201	1401	EF02258												TKL protein kinase RefID:UniRef50_A0A0D2X5E1
CJt002204	1182	EF01766							MF_BC_CLC_contig_51069			PAB00017703	PTA00065634	Leucine-rich repeat receptor serine/threonine-protein kinase RefID:UniRef50_A0A2H9ZR55
CJt002206	652													E3 ubiquitin-protein ligase RFWD3 RefID:UniRef50_A0A2B4SY56
CJt002207	527	EF01868		LTR/Copia										Zinc finger, CCHC-type, putative RefID:UniRef50_A0A251UNU7
CJt002210	7672				460	1						PAB00003701	PTA00068818	BnaA08g30280D protein RefID:UniRef50_A0A078J5S2
CJt002212	1351	EF02480							reCj19068	AT1G20380		PAB00010800	PTA00022095	Prolyl oligopeptidase family protein, putative RefID:UniRef50_A0A251UR34
CJt002213	583								MF_BC_CLC_contig_39837					expressed gene
CJt002215	2468				461	1		Cj.2368						BnaC04g44990D protein RefID:UniRef50_A0A078H3M8
CJt002217	831								reCj20816	AT5G08720	OS03G62170	PAB00009372	PTA00000405	Protein RED1 RefID:UniRef50_A0A1D1XN49
CJt002218	968	EF02813							MF_BC_CLC_contig_41178					NF-X1-type zinc finger-containing protein RefID:UniRef50_F4PUS8
CJt002222	1708	EF01868		LTR/Copia	462	5								Protein POLX RefID:UniRef50_A0A0S7JP25
CJt002224	2334	EF02168			463	2			reCj25143		OS03G16670			Haloacid dehalogenase hydrolase (HAD) superfamily protein, putative RefID:UniRef50_A0A251UJT9
CJt002225	1506													SH3 domain-containing protein RefID:UniRef50_A0A1H3HXC1
CJt002226	3836				464	1								Membrane-associated kinase regulator, putative RefID:UniRef50_A0A1S3B0H1
CJt002228	881	EF02788							reCj18499		OS02G33610		PTA00008050	SANT/Myb domain RefID:UniRef50_A0A200R4B2
CJt002232	3703	EF11853|EF11852|EF05880							reCj26936					Glycosyltransferase RefID:UniRef50_A0A1Z5R8P6
CJt002235	748							Cj.8608	MF_BC_CLC_contig_1702	AT2G01070	OS11G34360	PAB00040082		ABC transporter E family member RefID:UniRef50_A0A1E5V257
CJt002239	825								MF_BC_CLC_contig_8664			PAB00009084	PTA00046247	Hydroxyproline-rich glycoprotein family protein RefID:UniRef50_A0A061G128
CJt002240	770							Cj.5911	reCj20104	AT1G76660	OS01G01390	PAB00025622	PTA00035369	Chromosome RefID:UniRef50_I3LKT9
CJt002242	513							Cj.927	reCj26390	AT4G01410	OS05G30490	PAB00057133		Harpin-induced family protein RefID:UniRef50_B9GRR5
CJt002247	672													MORC family CW-type zinc finger protein RefID:UniRef50_A0A1D1XNY3
CJt002248	1163				465	1								CC-NBS-LRR resistance-like protein RefID:UniRef50_Q1L6F3
CJt002252	1854	EF01766			466	1								TKL protein kinase RefID:UniRef50_A0A0D2VQM3
CJt002253	1464													Collagen alpha-1(XVIII) chain RefID:UniRef50_UPI000B3CE296
CJt002258	753	EF01888|EF02102|EF01868		LTR/Gypsy										Retrotransposable element Tf2 RefID:UniRef50_A0A151RJT7
CJt002259	554	EF01888|EF02102|EF01868		LTR/Gypsy										Retrotransposable element Tf2 RefID:UniRef50_A0A151U7Z2
CJt002260	766	EF01888|EF02102|EF01868		LTR/Gypsy					reCj31068					Integrase RefID:UniRef50_Q8S942
CJt002261	1901		PF00249						MF_BC_CLC_contig_24824			PAB00060989	PTA00036111	Isoform RefID:UniRef50_A0A2P4I7X6
CJt002262	1107	EF01766						Cj.2617	MF_BC_CLC_contig_18024	AT3G49750	OS09G04490	PAB00011689	PTA00054292	Receptor-like protein RefID:UniRef50_A0A251SMB0
CJt002263u	4225													Dipeptidyl peptidase RefID:UniRef50_UPI0005D0E7D2
CJt002265	1645	EF02775			467	2								Protein nsp-interacting kinase RefID:UniRef50_A0A1S3CAB2
CJt002266	720				468	2								Protease, putative RefID:UniRef50_A0A1Y1HPM7
CJt002267	925													AlNc14C3G498-like protein RefID:UniRef50_F0W020
CJt002268	3306								reCj32054					Ricin B lectin R40C1-like protein RefID:UniRef50_Q10M12
CJt002271	595								reCj22886	AT3G05210	OS10G37490	PAB00029435	PTA00011135	DNA excision repair protein ERCC-1 RefID:UniRef50_A0A1U7ZHG1
CJt002276	616	EF00088						Cj_ssh_male_e_216	reCj12141	AT3G29360	OS03G55070	PAB00041318	PTA00005675	UDP-glucose RefID:UniRef50_Q9LIA8
CJt002277	3305	EF00088							MF_BC_CLC_contig_49885					UDP-glucose RefID:UniRef50_Q9LIA8
CJt002279	2047				469	1			reCj03767	AT5G14270	OS02G38980	PAB00014535		Bromodomain RefID:UniRef50_A0A200R4C1
CJt002281	2782				470	3								Small GTP-binding domain protein RefID:UniRef50_L8P0E1
CJt002282	731	EF02100							reCj24132					Dicer-like protein RefID:UniRef50_A0A0C4W2N3
CJt002285	1398				471	1								Cytochrome b561 and DOMON domain-containing protein RefID:UniRef50_A0A0K9RCK5
CJt002286	700								MF_BC_CLC_contig_64333					Pentatricopeptide repeat RefID:UniRef50_A0A200Q159
CJt002289	1565	EF01868		LINE/L1										Superoxide dismutase (Cu-Zn) RefID:UniRef50_A0A075A6N0
CJt002293	3939													Homeobox protein vab-15 RefID:UniRef50_UPI0006254768
CJt002294	2091													Uncharacterized protein RefID:UniRef50_A0A251WUV5
CJt002297	686			LTR/Gypsy	472	1								Retrotransposon gag protein RefID:UniRef50_Q2AA50
CJt002297u	3381	EF02102		LTR/Gypsy	472	2								Ribonuclease H RefID:UniRef50_UPI0003B46132
CJt002298	1060	EF08083							MF_BC_CLC_contig_25523					Spermidine hydroxycinnamoyl transferase RefID:UniRef50_O64470
CJt002299	1253			LTR/Copia	473	1								Retrovirus-related pol polyprotein from transposon tnt RefID:UniRef50_A0A0J7K7V7
CJt002300	1681	EF01868		LTR/Copia					reCj16674					Retrovirus-related Pol polyprotein from transposon TNT RefID:UniRef50_E2AMM3
CJt002301	628													Uncharacterized protein RefID:UniRef50_A0A1H4TQB6
CJt002302	2532				474	3								Protein enhanced downy mildew RefID:UniRef50_A0A1D6MUS3
CJt002303	747	EF01766			475	2								Slit RefID:UniRef50_UPI000947BAB4
CJt002304	901								MF_BC_CLC_contig_8500					Ribonuclease H RefID:UniRef50_T0ZF68
CJt002305	1099	EF01766		LTR/Gypsy					MF_BC_CLC_contig_4860				PTA00052218	CHASE-like protein RefID:UniRef50_A0A103XV26
CJt002306	1032				476	1			reCj24687					F-box protein RefID:UniRef50_Q9SCL2
CJt002307	3382	EF10391|EF10390|EF10392|EF10388|EF10389|EF10402|EF07625												Cytochrome P450 CYP72A219-like protein RefID:UniRef50_UPI00057B23DA
CJt002309	856				477	2								Leucine-rich-repeat protein RefID:UniRef50_A0A0K1S8F2
CJt002310	2578				478	1			reCj18664	AT2G13540	OS03G22570	PAB00015946	PTA00026996	Protein ABH1 RefID:UniRef50_A0A097PNR6
CJt002312	1655				479	2								Kinesin-like protein RefID:UniRef50_U6GBB6
CJt002313	1580				479	1								Molybdenum cofactor sulfurase RefID:UniRef50_A0A0C4DRW5
CJt002316	1563			LTR/Gypsy										Aminoacyl-tRNA ligase RefID:UniRef50_A0A1S8ADV7
CJt002318	1272							Cj.10789	reCj12672		OS05G49270		PTA00083816	ATP-dependent DNA helicase RefID:UniRef50_A0A0C9M2I0
CJt002319	1167				480	1								Cyanophycin synthetase RefID:UniRef50_A0A1R0IVA7
CJt002322	2776				481	3								Small GTP-binding domain protein RefID:UniRef50_L8P0E1
CJt002324	3952													TMV resistance N-like protein RefID:UniRef50_A0A1S3VTS3
CJt002326	3236													Artificial ankyrin repeat protein Ank(GAG)1D4 mutant -Y56A RefID:UniRef50_UPI0007AC51BE
CJt002327	796							Cj.2841	MF_BC_CLC_contig_13499	AT2G20560	OS05G48810	PAB00043387	PTA00038228	Chaperone protein DnaJ RefID:UniRef50_Q6RSN5
CJt002329	1635	EF03551						Cj.17152	MF_BC_CLC_contig_20852					Importin subunit alpha RefID:UniRef50_UPI000BACEBD5
CJt002331	1041	EF02242|EF03855						Cj.384	MF_BC_CLC_contig_2190			PAB00011012	PTA00083227	Beta-glucosidase RefID:UniRef50_L0EBS9
CJt002336	1036				482	2								Phosphatase PAP2 family protein RefID:UniRef50_A0A2E1TYA4
CJt002337	1864				483	1								Uncharacterized protein RefID:UniRef50_UPI000D055284
CJt002338	2014	EF01766			484	2		Cj_ssh_male_e_185						Hepatocyte growth factor receptor-like protein RefID:UniRef50_UPI0009A30706
CJt002339	1226	EF01766			484	1								Protein kinase domain RefID:UniRef50_G0R1U9
CJt002340	1416	EF01559			485	6		Cj.11443	MF_BC_CLC_contig_448					S-adenosylmethionine synthase RefID:UniRef50_F7KKT7
CJt002343	1006													Snare associated Golgi protein-domain-containing protein RefID:UniRef50_A0A1Y2GQJ0
CJt002344	2260				486	4								Glycogen synthase RefID:UniRef50_A0A1J5QRF7
CJt002345	1720				228	6								Ser protein kinase, putative RefID:UniRef50_L0EGK3
CJt002346	784													Pathogenesis-related protein RefID:UniRef50_UPI000B8B0E4C
CJt002348	863								reCj32924					TKL protein kinase RefID:UniRef50_A0A0D2X5E1
CJt002349	536	EF02842						Cj.3293	reCj28750					Phosphoethanolamine/phosphocholine phosphatase, putative RefID:UniRef50_B9SN56
CJt002351	962				487	1		Cj.7970				PAB00017230	PTA00054357	XS domain-containing protein RefID:UniRef50_A0A1Y1HJ34
CJt002352	1792				488	1								Platelet-derived growth factor receptor alpha-like protein RefID:UniRef50_UPI0009480D94
CJt002353	1855							Cj.596	reCj09908	AT3G08650	OS05G25194	PAB00048029	PTA00084082	Protein zinc transporter, putative RefID:UniRef50_Q9C9Z1
CJt002355	2355	EF05403						Cj.17981	reCj24265	AT5G54140				Peptidase M20 RefID:UniRef50_A0A1R3HKH8
CJt002356	603	EF05403						Cj.1357	reCj23879					IAA-amino acid hydrolase ILR1-like protein RefID:UniRef50_A0A2G2VMA4
CJt002357	1114				489	1			MF_BC_CLC_contig_32883			PAB00009911	PTA00051247	Protein ULTRAPETALA RefID:UniRef50_Q8GZA8
CJt002360	2902	EF00302							reCj27099			PAB00006931	PTA00022708	Peroxidase RefID:UniRef50_Q96520
CJt002361	1637	EF00302							reCj28758	AT1G71695				Peroxidase RefID:UniRef50_A0A1U8HUE4
CJt002371	596			RC/Helitron	490	1			MF_BC_CLC_contig_24467		OS09G39870			p-loop containing nucleoside triphosphate hydrolases superfamily protein RefID:UniRef50_A0A061GYA7
CJt002372	1777			RC/Helitron					MF_BC_CLC_contig_54764					TMV resistance N-like protein RefID:UniRef50_A0A1U8PY74
CJt002376	684	EF01868		LTR/Gypsy	491	2			reCj15001					Zinc finger, CCHC-type, putative RefID:UniRef50_A0A251V331
CJt002376u	3007	EF01868		LTR/Copia	491	3								Retrovirus-related Pol polyprotein from transposon TNT RefID:UniRef50_A0A0N1ICY1
CJt002382	2569													Uncharacterized protein RefID:UniRef50_G1LQI5
CJt002383	644	EF10377|EF10034			492	1			MF_BC_CLC_contig_12072			PAB00041545	PTA00037164	Triacylglycerol lipase RefID:UniRef50_A0A2G9HPK4
CJt002384	717	EF01868			493	2								Retrovirus-related pol polyprotein, putative RefID:UniRef50_Q8H023
CJt002385	2007				494	2			reCj30051	AT3G15420	OS04G44770	PAB00018397	PTA00038947	General transcription factor RefID:UniRef50_A0A1U8PIZ4
CJt002386	2416	EF02426							MF_BC_CLC_contig_7646	AT1G43780	OS11G10750		PTA00045170	Serine carboxypeptidase-like protein RefID:UniRef50_Q9MAR8
CJt002387	1116	EF00575			495	2			reCj22122		OS03G15360		PTA00043279	Leucoanthocyanidin reductase RefID:UniRef50_A0A059WLF5
CJt002388	1336			DNA/CMC-EnSpm										Protein transport protein sec16 RefID:UniRef50_A0A0A0L6V4
CJt002390	1061		PF00847		496	1			reCj25851					TSA: Wollemia nobilis Ref Wollemi Transcript 14203 1379 transcribed RNA sequence RefID:UniRef50_A0A0C9QQ12
CJt002391	1656				497	3			reCj17698					BnaC09g13460D protein RefID:UniRef50_A0A078G3K0
CJt002392	657								MF_BC_CLC_contig_7406	AT4G19650	OS08G40630		PTA00014326	Transcription termination factor MTERF4, chloroplastic-like protein RefID:UniRef50_UPI000B77AE34
CJt002393	546	EF09525|EF08173												Glycosyltransferase RefID:UniRef50_A0A0D6QRE5
CJt002394	554													Cationic amino acid transporter RefID:UniRef50_A0A1S3XD46
CJt002395	916	EF00724			498	4								Alkene reductase RefID:UniRef50_A0A2E8ICB3
CJt002397	2443	EF11547|EF08010			499	2			MF_BC_CLC_contig_61223					Jasmonate O-methyltransferase, putative RefID:UniRef50_B9SUG7
CJt002403	1386	EF03551												U-box protein RefID:UniRef50_A0A1V1FUY4
CJt002404	1304							Cj.16810	reCj23346					VQ motif-containing protein RefID:UniRef50_UPI000527CCF6
CJt002405	547	EF03040					gSNP07144	Cj.83	MF_BC_CLC_contig_2727	AT2G36460	OS08G02700	PAB00000983	PTA00020609	Fructose-bisphosphate aldolase RefID:UniRef50_G1M9L3
CJt002411	562				500	1	gSNP07927		reCj22108	AT4G17970	OS10G42180			Aluminum-activated malate transporter RefID:UniRef50_O49696
CJt002412	3056				501	1								Golgi transport protein, putative RefID:UniRef50_W9R4L6
CJt002414	556				502	1								TSA: Wollemia nobilis Ref Wollemi Transcript 14423 2311 transcribed RNA sequence RefID:UniRef50_A0A0C9RJM9
CJt002415	1541	EF02183		DNA/PIF-Harbinger				Cj.10503	MF_BC_CLC_contig_2026					Purple acid phosphatase RefID:UniRef50_A0A2I0ALE8
CJt002416	864	EF01888|EF02102|EF01868		LTR/Gypsy	503	2			reCj15488					Reverse transcriptase domain, Ribonuclease H domain-like protein RefID:UniRef50_A0A251UM01
CJt002418	3256													Ribonuclease H domain containing-like protein RefID:UniRef50_A0A2P5BWI5
CJt002422	1343	EF02921			504	2								ATP-dependent DNA helicase RefID:UniRef50_A0A1D6DD14
CJt002423	962				505	3								F-box/FBD/LRR-repeat-like protein RefID:UniRef50_UPI00098DD285
CJt002424	1263	EF01766		LTR/Gypsy				Cj.18990	reCj19975			PAB00015798	PTA00051581	TSA: Wollemia nobilis Ref Wollemi Transcript 14214 3070 transcribed RNA sequence RefID:UniRef50_A0A0C9S462
CJt002425	2507	EF02479			506	1								Subtilisin protease SBT1.6-like protein RefID:UniRef50_A0A2G2Y2R6
CJt002426	819													Adenylate cyclase RefID:UniRef50_A0A1G5E1L0
CJt002427	594								MF_BC_CLC_contig_47093					Uncharacterized protein RefID:UniRef50_K7JKB6
CJt002429	1962	EF01888|EF02102|EF01868		LTR/Gypsy	507	1								Nucleotidyltransferase, Ribonuclease H, putative RefID:UniRef50_A0A2P6QT29
CJt002431	1333													expressed gene
CJt002434	3209				508	1								JmjC domain protein RefID:UniRef50_X1W3S8
CJt002436	4327				509	2								Olfactory receptor RefID:UniRef50_UPI0006C9887E
CJt002437	4518	EF01888|EF02102|EF01868		LTR/Gypsy	510	1								Calpain RefID:UniRef50_H2T9A2
CJt002440	2200	EF02447						Cj.22488	reCj06908	AT1G65650	OS02G57630		PTA00017685	Ubiquitin carboxyl-terminal hydrolase RefID:UniRef50_V4UD10
CJt002441	835	EF01766			511	2								LRR receptor serine/threonine-protein kinase, putative RefID:UniRef50_A0A1U8JBU7
CJt002445	680													Zinc finger protein ZFP69 RefID:UniRef50_A0A226EP54
CJt002449	3048								reCj16811					Amino acid adenylation domain-containing protein RefID:UniRef50_UPI00093930C7
CJt002454	694	EF02001												Pectin methylesterase, putative RefID:UniRef50_A5X523
CJt002455	896				512	1	gSNP11401							MATE efflux family protein RefID:UniRef50_B2A0L4
CJt002456	1859	EF01766			513	4								L-type lectin-domain containing receptor kinase IV.2 RefID:UniRef50_Q9M345
CJt002457	2820	EF01916							MF_BC_CLC_contig_10705		OS12G03960	PAB00020761		Aminoadipate-semialdehyde dehydrogenase, putative RefID:UniRef50_B9SG80
CJt002463	3061	EF01374			514	2								Xyloglucan endotransglucosylase/hydrolase RefID:UniRef50_A0A287XIH1
CJt002464	668	EF01374|EF02260			515	2								Xyloglucan endotransglucosylase/hydrolase RefID:UniRef50_V4UQS4
CJt002465	4600				516	3	gSNP05407							Aspartyl protease family protein RefID:UniRef50_A0A285PLG1
CJt002468	3106							Cj.22639						Uncharacterized protein RefID:UniRef50_A0A1S4ENP4
CJt002469	3662				517	1			reCj07061					TSA: Wollemia nobilis Ref Wollemi Transcript 14131 941 transcribed RNA sequence RefID:UniRef50_A0A0C9RJW8
CJt002471	3120	EF01868		LTR/Gypsy										Retrovirus-related Pol polyprotein from transposon TNT RefID:UniRef50_A0A1J3I5V1
CJt002472	620	EF02311			518	1			MF_BC_CLC_contig_77151					Glycoside hydrolase family RefID:UniRef50_A0A200QC72
CJt002473u	4274	EF02311			518	9								Beta-glucosidase RefID:UniRef50_I1S320
CJt002474	902	EF01766		LTR/Gypsy	519	1								TSA: Wollemia nobilis Ref Wollemi Transcript 9656 2286 transcribed RNA sequence RefID:UniRef50_A0A0C9S930
CJt002475	2202								MF_BC_CLC_contig_2745	AT5G12320	OS07G46500	PAB00051303	PTA00000098	Ankyrin repeat-containing protein RefID:UniRef50_H2C531
CJt002476	561								reCj27338					Kelch-like protein RefID:UniRef50_A0A2B4RP72
CJt002477	1412	EF00808							reCj05650					Amine oxidase RefID:UniRef50_A0A1U7HFW7
CJt002488	1648				520	1								Uncharacterized protein RefID:UniRef50_A0A067M2Z4
CJt002489	1420				520	2								1,4-dihydropyridine enentioselective esterase RefID:UniRef50_B5GN78
CJt002491	568	EF01974|EF03103							reCj04059					Bifunctional enolase RefID:UniRef50_P25696
CJt002493	1676								reCj27655					Protein suppressor of npr1-1, constitutive RefID:UniRef50_UPI0005C9337A
CJt002495	512	EF02321						Cj.23481	reCj18392	AT1G03310	OS05G32710			Isoamylase RefID:UniRef50_UPI0009BDEF2E
CJt002496	1810	EF02909												Pleiotropic drug resistance RefID:UniRef50_A0A061GHS8
CJt002497	1240	EF09095|EF12045|EF12044							MF_BC_CLC_contig_11908					Pleiotropic drug resistance protein RefID:UniRef50_UPI0007EF0A7C
CJt002498	1969	EF01868		LTR/Copia	521	1								Retrovirus-related Pol polyprotein from transposon TNT RefID:UniRef50_A0A2K3M9H3
CJt002499	2168	EF01868		LTR/Copia	522	1								Gag/pol polyprotein, putative RefID:UniRef50_Q7XZY2
CJt002500	2738			DNA/hAT-Tag1	523	1								Ovule protein, putative RefID:UniRef50_A0A0V0I148
CJt002501	2778	EF01766			524	2			reCj05270					LRR receptor serine/threonine-protein kinase, putative RefID:UniRef50_A0A1U8KI68
CJt002502	527	EF00302			525	4								Peroxidase RefID:UniRef50_A7QEU4
CJt002503	1133	EF00302			525	3								Cationic peroxidase RefID:UniRef50_P22195
CJt002504	776	EF04751|EF00851|EF05577|EF04842|EF00852			526	1			reCj23483					Polyamine oxidase RefID:UniRef50_O64411
CJt002505	1137	EF02197						Cj.5025	MF_BC_CLC_contig_1252	AT3G15730	OS01G07760	PAB00050729	PTA00073202	Phospholipase D alpha RefID:UniRef50_Q41142
CJt002506	1546		PF03514						reCj18886	AT4G00150	OS02G44360			Scarecrow transcription factor PAT1-like protein RefID:UniRef50_Q9LDL7
CJt002513	1082			rRNA	527	3								Ribosomal protein S10 RefID:UniRef50_A0A2K3PI15
CJt002517	1395			rRNA	528	3								WD40-repeat-containing domain protein RefID:UniRef50_A0A1Y2A122
CJt002518	2422	EF01766							MF_BC_CLC_contig_3921			PAB00009243		TKL protein kinase RefID:UniRef50_A0A0D2UTD6
CJt002519	1559	EF01766							MF_BC_CLC_contig_74451			PAB00008400		TKL protein kinase RefID:UniRef50_A0A0D2UTD6
CJt002520	913				529	1			reCj24891					Tetratricopeptide helical domain-containing-like protein RefID:UniRef50_A0A251UGP7
CJt002521	682	EF02892			530	2								White mutant RefID:UniRef50_Q9BK29
CJt002524	2191		PF02362					Cj.5590	MF_BC_CLC_contig_733	AT1G30330		PAB00004929	PTA00084420	Auxin response factor RefID:UniRef50_A0A2N9GJC1
CJt002525	2217				531	5						PAB00023068		Chaperone protein DnaJ RefID:UniRef50_F0V1H4
CJt002526	531	EF02119			532	2								Aminotransferase, plant mobile domain family protein RefID:UniRef50_Q9C6J6
CJt002527	1264	EF02119		DNA/MULE-MuDR										Aminotransferase, plant mobile domain family protein RefID:UniRef50_Q8RXC3
CJt002529	1387								reCj32735					Lipid-binding protein RefID:UniRef50_A0A1Q3P4D2
CJt002530	586							Cj_ssh_male_e_199	reCj23733	AT4G39860	OS02G36500	PAB00021889	PTA00083202	DNA oxidative demethylase RefID:UniRef50_A0A2G9HNB3
CJt002534	1141								reCj17070					TMV resistance protein N RefID:UniRef50_UPI0008A0A59E
CJt002539	992	EF10391|EF10390|EF10392|EF10388|EF10389|EF10402|EF07625			533	1								Protein CYP3A5 RefID:UniRef50_B2ZBF6
CJt002540	2873	EF05360|EF02258					gSNP06806	Cj.6008	MF_BC_CLC_contig_20620					Polygalacturonase-2 RefID:UniRef50_P05117
CJt002541	892	EF09457|EF09458|EF09459			534	2								BnaA05g12210D protein RefID:UniRef50_A0A078F8D1
CJt002544	587	EF05995|EF05994|EF08189|EF05993							MF_BC_CLC_contig_33946					UDP-glycosyltransferase RefID:UniRef50_O64733
CJt002547	2266	EF01868		LTR/Copia	535	2								Retrovirus-related Pol polyprotein from transposon TNT RefID:UniRef50_A0A1J3DBL0
CJt002548	3908								reCj24336					OJ1138 B05.118-like protein RefID:UniRef50_Q8H2N7
CJt002549	2788	EF01484			536	1			MF_BC_CLC_contig_9097		OS04G59380			Nucleic acid binding protein, putative RefID:UniRef50_B9R880
CJt002550	2695	EF01766		LTR/Gypsy					reCj29780					Proline-rich receptor protein kinase PERK1 RefID:UniRef50_A0A0B2SMF4
CJt002551	2559	EF01766		LTR/Gypsy					MF_BC_CLC_contig_32644			PAB00047156	PTA00019186	G-type lectin S-receptor serine/threonine-protein kinase RefID:UniRef50_A0A1D1ZBF3
CJt002552	559				537	6								Retrotransposon gag protein RefID:UniRef50_Q2AA50
CJt002553	1662	EF01888|EF02102|EF01868		LTR/Gypsy	538	3								Gag-pol fusion protein RefID:UniRef50_A0A2H5TQU6
CJt002553u	1397	EF01888|EF02102|EF01868		LTR/Gypsy	538	5								Uncharacterized P0001A07.10 protein RefID:UniRef50_Q5WMZ8
CJt002554	642				537	2								Mitochondrial protein, putative RefID:UniRef50_A0A2I0VA20
CJt002555	1291	EF01888|EF02102|EF01868		LTR/Gypsy	538	2								Enzymatic polyprotein endonuclease reverse RefID:UniRef50_A0A0J7JZ48
CJt002556	2061	EF01888|EF02102|EF01868		LTR/Gypsy	538	1			MF_BC_CLC_contig_77612					RNA-directed DNA polymerase RefID:UniRef50_A0A2I0VZX7
CJt002557	1603				537	1			reCj08969		OS08G22910			Retrotransposon gag protein RefID:UniRef50_Q2AA50
CJt002558	1286				539	1			reCj26377					Major pollen allergen Ole e RefID:UniRef50_A0A1U8HSB7
CJt002559	936				540	1			reCj21588					DNA-directed RNA polymerase subunit beta' RefID:UniRef50_A0A1L7NXH0
CJt002560	573								reCj24475					Epidermal cell surface receptor, putative RefID:UniRef50_A0A194Q7F2
CJt002562	2588	EF09525|EF08173			541	2								UDP-glycosyltransferase RefID:UniRef50_O64733
CJt002563	601				542	1								Enolase-phosphatase E1-like protein RefID:UniRef50_UPI0008FA9A61
CJt002564	1136	EF01868		LTR/Copia	543	1								Uncharacterized mitochondrial AtMg00810-like protein RefID:UniRef50_A0A1S3TG16
CJt002566	706	EF01766|EF01762												Probably inactive leucine-rich repeat receptor protein kinase RefID:UniRef50_A0A1S4CWF4
CJt002567	3782				544	1								Uncharacterized protein RefID:UniRef50_A0A059DJH0
CJt002571	1806				545	2		Cj.26700						Multi antimicrobial extrusion family protein RefID:UniRef50_F4Q9J4
CJt002572	2788			DNA/hAT-Tag1	546	3								HAT family dimerization domain containing protein RefID:UniRef50_A0A2K3LZR7
CJt002573	1058		PF02892	DNA/hAT-Tag1				Cj.10798	MF_BC_CLC_contig_101007			PAB00035030		Protein dimerization RefID:UniRef50_B6SVS7
CJt002574	1010								MF_BC_CLC_contig_4551					Bidirectional sugar transporter sweet1 RefID:UniRef50_A0A2P4MEC5
CJt002576	1502	EF01516							reCj31079					Glutathione S-transferase/chloride channel, C-terminal RefID:UniRef50_A0A124SFQ7
CJt002578	1902							Cj.23290	MF_BC_CLC_contig_14523			PAB00037500	PTA00001121	CC-NBS-LRR resistance-like protein RefID:UniRef50_Q1L6F3
CJt002579	1858				547	2								Glutamate synthase [NADPH] small chain RefID:UniRef50_A0A166SDK8
CJt002580	505				548	2								Lipase RefID:UniRef50_W7U0K9
CJt002581	1576	EF02745			549	1		Cj.8133	reCj02760					E3 ubiquitin-protein ligase SHPRH RefID:UniRef50_A0A2B7ZD65
CJt002582	1031						gSNP02472	Cj.18918	reCj00569					Disease resistance protein RGA3, putative RefID:UniRef50_UPI00098A1392
CJt002584	2001		PF00010				gSNP10454		reCj11673	AT1G68920	OS01G68700		PTA00019001	Transcription factor bHLH78 RefID:UniRef50_A0A1U7Z0Y7
CJt002585	1750	EF01868		LTR/Copia	550	1								Zf-CCHC domain-containing protein/UBN2 2 domain-containing protein RefID:UniRef50_A0A1Q3BZR9
CJt002586	640	EF01868		LTR/Copia	550	2								Retrovirus-related Pol polyprotein from transposon TNT RefID:UniRef50_A0A1J3DBL0
CJt002591	929	EF01319							MF_BC_CLC_contig_71704					Cellulose synthase RefID:UniRef50_J9RDN7
CJt002592	2120	EF10033|EF07415			551	4		Cj.21106	reCj23589	AT1G60690	OS04G26910	PAB00026853	PTA00082903	Aldo-keto reductase, putative RefID:UniRef50_Q7XT99
CJt002593	2852	EF07942			552	2						PAB00027268		23S rRNA (guanosine-2'-O-)-methyltransferase RlmB RefID:UniRef50_Q8ZKA2
CJt002594	821	EF02775												Platelet-derived growth factor receptor alpha-like protein RefID:UniRef50_UPI0009480D94
CJt002595	1310	EF00727							reCj26691	AT1G75290				Isoflavone reductase PCBER RefID:UniRef50_Q9LL41
CJt002596	2343	EF01766		LTR/Gypsy										ATP binding protein, putative RefID:UniRef50_B9RXT0
CJt002597	533							Cj.19961	reCj25284	AT5G48540	OS03G16960			Cysteine-rich receptor protein kinase RefID:UniRef50_A0A1D1YXY5
CJt002599	2463	EF01766		LTR/Gypsy										TSA: Wollemia nobilis Ref Wollemi Transcript 14948 2698 transcribed RNA sequence RefID:UniRef50_A0A0C9QPD3
CJt002600	1293				553	2								Disease resistance protein, putative RefID:UniRef50_A0A2K3LMN6
CJt002601	611	EF09190|EF06724|EF09701|EF09112|EF07389												Putative RefID:UniRef50_A0A0G7ZP06
CJt002602	560	EF02426			554	1			reCj03650				PTA00066679	Carboxypeptidase RefID:UniRef50_I1NHE6
CJt002603	537				555	2			MF_BC_CLC_contig_55401					Pentatricopeptide repeat-containing-like protein RefID:UniRef50_UPI0009C13EA4
CJt002605	983	EF11858|EF03841|EF08159|EF10655|EF09457|EF08141|EF08140|EF09458|EF08147|EF08146			556	2								ATP-binding cassette transporter RefID:UniRef50_A0A100IM61
CJt002606	1095													Platelet glycoprotein Ib alpha chain RefID:UniRef50_UPI000BB86089
CJt002607	1136			RC/Helitron	557	1	gSNP04165		reCj09842	AT2G23980		PAB00017022		Cyclic nucleotide-gated ion channel, putative RefID:UniRef50_Q9M0A4
CJt002609	924	EF01868			558	1								RNA-directed DNA polymerase, putative RefID:UniRef50_A0A2P6RY54
CJt002610	1633							Cj_ssh_male_m_046	reCj11571	AT1G55490	OS06G02380	PAB00046185	PTA00061089	GroL RefID:UniRef50_A0A2P6K8C3
CJt002611	2141				559	1			reCj16829					Poly polymerase RefID:UniRef50_Q9C9J8
CJt002615	512	EF01516							reCj32670					Glutathione S-transferase-like protein RefID:UniRef50_A0A2I4H6I5
CJt002616	517		PF00249					Cj.5920	MF_BC_CLC_contig_16183			PAB00048980	PTA00024725	R2R3 transcription factor RefID:UniRef50_K7Z282
CJt002617	5967				560	2				AT5G63140	OS09G36290			Inactive purple acid phosphatase, putative RefID:UniRef50_A0A2I0XCQ3
CJt002620	540	EF11858|EF03841|EF08159|EF10655|EF09457|EF08141|EF08140|EF09458|EF08147|EF08146												Glycosyltransferase RefID:UniRef50_A9NWC5
CJt002621	1589				561	4								16S rRNA (guanine(527)-N(7))-methyltransferase RsmG RefID:UniRef50_UPI000942E4ED
CJt002622	1063	EF02549			562	1				AT3G45310	OS09G27030	PAB00019904	PTA00027564	Thiol protease aleurain RefID:UniRef50_Q8H166
CJt002624	702				563	1			MF_BC_CLC_contig_10230					Signal peptidase I RefID:UniRef50_A0A1W9TFE0
CJt002625	694				564	1						PAB00055397	PTA00030367	Multidrug resistance protein MdtK RefID:UniRef50_A0A1V6A3N6
CJt002626	604				564	3								Multidrug efflux protein RefID:UniRef50_A0A0P7GRQ1
CJt002627	701													Male sterile RefID:UniRef50_A0A289IUF7
CJt002635	782								reCj31108					AWPM-19-like protein RefID:UniRef50_A0A251RV20
CJt002636	848								MF_BC_CLC_contig_1470	AT3G01150	OS01G43170		PTA00005184	Polypyrimidine tract-binding protein RefID:UniRef50_A0A1S3AUZ4
CJt002637	552								MF_BC_CLC_contig_54330					Glutamate receptor RefID:UniRef50_UPI0007ECD0BE
CJt002639	1689				447	3								Rhodanese domain-like protein RefID:UniRef50_A0A090MCP8
CJt002642	3100				565	2			reCj02957					Rho GTPase-like protein RefID:UniRef50_A0A131ZV44
CJt002643	3657		PF00010						reCj10037					FAMA1-2-like protein RefID:UniRef50_D8TAA2
CJt002646	1499								MF_BC_CLC_contig_46704					Uncharacterized protein RefID:UniRef50_A0A1G0DSR9
CJt002650	744	EF02932		LTR	566	1		Cj.23126	reCj11594	AT1G60500	OS04G04060		PTA00013044	Dynamin gtpase-like protein RefID:UniRef50_R1GL64
CJt002653	1851				567	1			MF_BC_CLC_contig_77084		OS07G20820			Retroelement pol polyprotein RefID:UniRef50_Q9FZN9
CJt002654	698													Retrotransposon gag protein RefID:UniRef50_A0A1R3HIA4
CJt002655	734	EF01888|EF02102|EF01868		LTR/Gypsy	568	1			MF_BC_CLC_contig_88480					Mitochondrial protein, putative RefID:UniRef50_A0A2I0X7V3
CJt002656	778	EF01888|EF02102|EF01868		LTR/Gypsy										Retrovirus-related Pol polyprotein from transposon RefID:UniRef50_A0A151U2P9
CJt002657	3058	EF01888|EF02102|EF01868		LTR/Gypsy										Retrotransposable element RefID:UniRef50_A0A2H5SFG8
CJt002659	680								reCj26314					Isoform RefID:UniRef50_P83886-2
CJt002660	4403				569	1								Mannose-specific lectin RefID:UniRef50_A0A2I0WIZ1
CJt002661	3081				569	2								Mannose-specific lectin RefID:UniRef50_A0A2I0WIZ1
CJt002663	859				570	3		Cj_ES_Contig_0052	reCj07623	AT5G25610	OS01G53240	PAB00026480	PTA00023801	TSA: Wollemia nobilis Ref Wollemi Transcript 5294 1444 transcribed RNA sequence RefID:UniRef50_A0A0C9RPJ9
CJt002665	2899	EF02599						Cj.30	MF_BC_CLC_contig_13998	AT4G35880	OS09G37012	PAB00022356	PTA00028064	TSA: Wollemia nobilis Ref Wollemi Transcript 14826 2176 transcribed RNA sequence RefID:UniRef50_A0A0C9S6I1
CJt002666	3481				571	2								Light-independent protochlorophyllide reductase subunit B RefID:UniRef50_A5GUA9
CJt002667	1156				571	1								Lipase RefID:UniRef50_A0A146LAH3
CJt002668	1602	EF08701							reCj18311	AT2G31900				Myosin-11 RefID:UniRef50_A0A2I4ELS4
CJt002670	889													Coiled-coil domain-containing protein RefID:UniRef50_A0A2D0S096
CJt002671	1107	EF06241|EF06242			572	4								Caffeic acid O-methyltransferase RefID:UniRef50_Q43096
CJt002672	671				573	1					OS03G02070	PAB00037459	PTA00027927	Late blight resistance R1B-14, putative RefID:UniRef50_A0A1D1XXF5
CJt002673	936				574	1								Late blight resistance R1B-14, putative RefID:UniRef50_A0A1D1XXF5
CJt002674	763				575	2			reCj17072					Late blight resistance R1B-14, putative RefID:UniRef50_A0A1D1XXF5
CJt002675	1212								reCj08127					Heavy metal-associated isoprenylated plant protein RefID:UniRef50_A0A1U8IG80
CJt002676	710				574	2								Late blight resistance R1B-14, putative RefID:UniRef50_A0A1D1XXF5
CJt002677	2075			RC/Helitron										Disease resistance protein, putative RefID:UniRef50_Q940K0
CJt002678	1954	EF02922			576	2								LAFE 0B04126g1 1 RefID:UniRef50_A0A1G4M7N8
CJt002679	935	EF02922			90	7								Zinc knuckle domain-containing protein RefID:UniRef50_S3CH42
CJt002680	2586	EF00483							reCj28345	AT1G19250	OS03G08410	PAB00009587	PTA00084317	Flavin-containing monooxygenase, putative RefID:UniRef50_Q9LMA1
CJt002687	1076	EF02932						Cj.6622	MF_BC_CLC_contig_6774	AT4G33650				Dynamin, putative RefID:UniRef50_B9T3E4
CJt002688	576				577	1			MF_BC_CLC_contig_17705	AT2G33435	OS03G04520	PAB00001015		Splicing factor-like protein RefID:UniRef50_A0A2P5FAK2
CJt002689	2879	EF00398			578	1		Cj.16077	reCj13953			PAB00012789		Probable RefID:UniRef50_UPI000C04DBEA
CJt002690	930	EF05484|EF05472|EF05486|EF05475|EF01372			579	2								Glycosyltransferase RefID:UniRef50_A0A1Z5R8P6
CJt002692	3021	EF01766												H0215E01.6 protein RefID:UniRef50_Q01MD7
CJt002697	1101	EF03038			580	2								Choline dehydrogenase RefID:UniRef50_A0A1Z8SV52
CJt002698	1010				581	2								Disease resistance RPP8-like protein RefID:UniRef50_A0A2H3ZJM7
CJt002699	3704													Disease resistance RPM1-like protein RefID:UniRef50_A0A1U7ZAG9
CJt002702	1994				582	1			reCj03721					TATA box binding protein (TBP)-associated factor, RNA polymerase I, A RefID:UniRef50_S4RV96
CJt002703	1449													Uncharacterized protein RefID:UniRef50_A0A1I8JCE9
CJt002704u	1260			RC/Helitron										TMV resistance N-like protein RefID:UniRef50_A0A1U7ZU94
CJt002706	575								MF_BC_CLC_contig_413	AT2G47980	OS05G09620	PAB00007688	PTA00007370	Sister-chromatid cohesion protein RefID:UniRef50_UPI000C1D6A88
CJt002707	550	EF07525						Cj.6204	reCj00427					Lipoxygenase RefID:UniRef50_A0A200Q4T1
CJt002709	2724				583	2								Scavenger receptor class B member RefID:UniRef50_UPI000BBD9D39
CJt002710	2007	EF03233|EF03454						Cj.9534	MF_BC_CLC_contig_4408					Diterpene synthase RefID:UniRef50_A0A1D5AJE1
CJt002711	595	EF01766												TKL protein kinase RefID:UniRef50_A0A0D2UTD6
CJt002712	797		PF00319		584	1			reCj30062					MADS-box transcription factor RefID:UniRef50_Q6EU39
CJt002714	1759	EF11022			585	2								TSA: Wollemia nobilis Ref Wollemi Transcript 14414 1728 transcribed RNA sequence RefID:UniRef50_A0A0C9RJN4
CJt002720	1837								reCj00160					Uncharacterized protein RefID:UniRef50_A0A2E6T408
CJt002724	1426	EF01372|EF06487|EF06490|EF06486|EF05486|EF06485|EF05484|EF05472|EF05475|EF06488|EF06489			586	1		Cj.11302	MF_BC_CLC_contig_17204					UDP-glycosyltransferase RefID:UniRef50_O64733
CJt002727	1481	EF01766												TSA: Wollemia nobilis Ref Wollemi Transcript 77 2478 transcribed RNA sequence RefID:UniRef50_A0A0C9SB76
CJt002730	559				587	1			reCj10660					DnaJ-like protein RefID:UniRef50_X6MFS5
CJt002731	2025								reCj16780					Curved DNA-binding protein RefID:UniRef50_A0A1M5SX32
CJt002732	555				588	1		Cj.4889			OS06G44160	PAB00011152		Curved DNA-binding protein RefID:UniRef50_A0A0M8K8N6
CJt002733	1019				589	3								Chaperone protein DnaJ RefID:UniRef50_A0A140DYQ3
CJt002734	501		PF00010						reCj23455		OS03G51580			DNA binding protein, putative RefID:UniRef50_B9SSE2
CJt002736	967	EF00422			590	1			reCj04868					Protein CYP750C19 RefID:UniRef50_A0A291FB37
CJt002738	1524	EF00398			591	2	gSNP04132						PTA00083139	2-oxoglutarate (2OG) and Fe(II)-dependent oxygenase superfamily protein RefID:UniRef50_A0A1P8B5N0
CJt002741	3514	EF01793							reCj11988			PAB00001967	PTA00045506	MKK4-2-like protein RefID:UniRef50_D8T7P5
CJt002743	1377				592	2		cj_male_sshA_0009						Mfs multidrug transporter RefID:UniRef50_A0A0L1HJY6
CJt002744	2149				593	4								NBS-LRR protein G8106, putative RefID:UniRef50_Q6WE84
CJt002745	555								reCj19493	AT5G53900	OS11G25920	PAB00022785	PTA00078259	Protein RICE SALT SENSITIVE RefID:UniRef50_K4PW38
CJt002749	531													YhgE/Pip N-terminal domain/YhgE/Pip C-terminal domain RefID:UniRef50_D5HIS4
CJt002750	514	EF01766							MF_BC_CLC_contig_40320					Cyclin-dependent kinase RefID:UniRef50_Q63699
CJt002753	790	EF01324			594	2								Galactinol synthase RefID:UniRef50_O22893
CJt002754	881				595	1			MF_BC_CLC_contig_58913					HVA22-like protein RefID:UniRef50_A0A1J6KKJ4
CJt002755	664	EF01766|EF01762							reCj18725	AT2G37050	OS12G01200	PAB00055598		LRR receptor serine/threonine-protein kinase, putative RefID:UniRef50_UPI000C056550
CJt002756	508	EF00208|EF00209						Cj.4496	MF_BC_CLC_contig_3725	AT2G41540	OS01G71280		PTA00031821	Glycerol-3-phosphate dehydrogenase (NAD(+)), putative RefID:UniRef50_Q8S2G5
CJt002759	2271				596	3								TSA: Wollemia nobilis Ref Wollemi Transcript 10511 2579 transcribed RNA sequence RefID:UniRef50_A0A0C9QTI2
CJt002761	1107	EF01868												RxLR effector candidate protein RefID:UniRef50_A0A2P4YHT5
CJt002762	2154				597	2								Protein DA1-related RefID:UniRef50_UPI000B8D08E6
CJt002763	575													Protein DA1-related RefID:UniRef50_UPI00073A5023
CJt002764	545	EF01766			598	2								Wall-associated receptor kinase RefID:UniRef50_A0A1U8Q9G5
CJt002765	529			LTR	599	2			reCj04727					Valyl-tRNA synthetase RefID:UniRef50_A0A091CTZ7
CJt002766	1629				600	1			reCj09305					Uncharacterized protein RefID:UniRef50_A0A1Q6EJL8
CJt002767	519	EF02368			601	2								Epoxide hydrolase-like protein RefID:UniRef50_A0A072UZ18
CJt002768	3466	EF00284			602	1			reCj12204			PAB00047175	PTA00012295	Laccase RefID:UniRef50_F6GUI5
CJt002769	5101								reCj29361					Serine/threonine-protein phosphatase RefID:UniRef50_A0A1S3HTI2
CJt002770	3069	EF01261			603	6			reCj06928					Chalcone synthase RefID:UniRef50_P30074
CJt002771	846	EF01261			603	5			reCj24942					Chalcone synthase RefID:UniRef50_P30074
CJt002774	3527				604	4								TIR-NBS-LRR protein, putative RefID:UniRef50_E9NZS6
CJt002778	511								reCj13666					Protein translocase subunit SecY RefID:UniRef50_Q60175
CJt002780	595													Domain protein RefID:UniRef50_Q47YP0
CJt002782	542				605	1								Pre-mRNA cleavage complex RefID:UniRef50_A0A146XV61
CJt002783	574				606	1			reCj32277					Wall-associated receptor kinase RefID:UniRef50_UPI0008A0A08E
CJt002784	1074				607	1			reCj16879					Calmodulin RefID:UniRef50_L9L915
CJt002785	1419	EF01520|EF01521						Cj.8636	reCj00125	AT4G34640	OS07G10130	PAB00016524	PTA00034097	Squalene/phytoene synthase RefID:UniRef50_A0A200RCG2
CJt002789	642	EF01766					gSNP02414	Cj.8439	reCj29918					LRR receptor serine/threonine-protein kinase, putative RefID:UniRef50_UPI000878141F
CJt002790	542			LTR/Copia	608	1			reCj17079					RNA-directed DNA polymerase, putative RefID:UniRef50_A0A2P6QIL9
CJt002794	532	EF02426			609	1			MF_BC_CLC_contig_61254					Carboxypeptidase RefID:UniRef50_A0A2P2K9G1
CJt002797	508				610	1							PTA00041634	Ricin B lectin R40G3-like protein RefID:UniRef50_UPI000D1CAFF8
CJt002799	773				611	5								Short-chain dehydrogenase/reductase SDR RefID:UniRef50_Q28JT5
CJt002800	1122													LRR and NB-ARC domains-containing disease resistance protein RefID:UniRef50_A0A061F6R5
CJt002802	734				612	2								Protein NBS-LRR RefID:UniRef50_J7PWY3
CJt002803	756	EF01766												L-type lectin-domain receptor kinase IV.2-like protein RefID:UniRef50_A0A2K3KM15
CJt002804	704	EF01766												Lectin-domain containing receptor kinase A4.2 RefID:UniRef50_M8CY76
CJt002805	6034	EF01766												L-type lectin-domain containing receptor kinase IV.2 RefID:UniRef50_W9S791
CJt002806	1019							Cj.22799	reCj12882		OS11G01780	PAB00008462	PTA00023601	Leucine Rich Repeat family protein RefID:UniRef50_A0A0L0DU36
CJt002807	855													Mitochondrial transcription termination factor family protein RefID:UniRef50_A0A061DR15
CJt002808	1760								MF_BC_CLC_contig_21099					Ankyrin repeat protein, putative RefID:UniRef50_A2FTQ7
CJt002809	516	EF01766			613	2								Mitogen activated protein kinase kinase kinase kinase RefID:UniRef50_A8I6J1
CJt002811	852	EF01868		LTR/Copia	360	4								Retrovirus-related Pol polyprotein from transposon TNT RefID:UniRef50_A0A146LFV8
CJt002812	2007	EF01868		LTR/Gypsy	614	5								Retrovirus-related Pol polyprotein from transposon TNT RefID:UniRef50_A0A151R0N1
CJt002817	1826				615	1			reCj13754					Retroelement pol polyprotein RefID:UniRef50_Q9FZN9
CJt002818	1776				615	5								Aldehyde dehydrogenase RefID:UniRef50_A0A2K6A386
CJt002819	1068	EF01766					gSNP07969		reCj09915					TKL protein kinase RefID:UniRef50_A0A0D2UTD6
CJt002822	624	EF03470							reCj10800		OS02G47150	PAB00022221	PTA00067484	DNA topoisomerase RefID:UniRef50_A0A200R9M6
CJt002825	535	EF01766		LTR/Gypsy	616	1	gSNP07153	Cj.6636	MF_BC_CLC_contig_1064					TSA: Wollemia nobilis Ref Wollemi Transcript 14214 3070 transcribed RNA sequence RefID:UniRef50_A0A0C9S462
CJt002826	763													Wall-associated receptor kinase RefID:UniRef50_UPI000900DC69
CJt002829	878	EF01766		LTR/Gypsy					reCj03892				PTA00001900	LRR receptor serine/threonine-protein kinase, putative RefID:UniRef50_W9QSH1
CJt002830	2789	EF01868		LTR/Copia	617	3								RxLR effector candidate protein RefID:UniRef50_A0A090BH88
CJt002831	1160	EF01868		LTR/Copia	617	2								RxLR effector candidate protein RefID:UniRef50_A0A090C2V0
CJt002833	2115	EF04471|EF07295|EF09203			618	4								Triacylglycerol lipase, putative RefID:UniRef50_B9S4S6
CJt002836	4902				619	4								Fatty acid synthase-like protein RefID:UniRef50_UPI0006235092
CJt002837	1598	EF01868		LTR/Copia	619	1								Zf-CCHC domain-containing protein/UBN2 2 domain-containing protein RefID:UniRef50_A0A1Q3BZR9
CJt002839	598	EF09326|EF00198						Cj.12070	reCj24464	AT5G53580	OS10G37330		PTA00009771	Pyridoxal reductase, chloroplastic RefID:UniRef50_Q56Y42
CJt002840	2795				620	1								Mast/stem cell growth factor receptor Kit RefID:UniRef50_UPI000C6F5D45
CJt002843	3809				621	4			reCj04827					Serine/threonine protein kinase and signal transduction histidine kinase with GAF and PAS/PAC sensor RefID:UniRef50_A0A1C3YB33
CJt002844	1085	EF00013												Linear gramicidin synthase subunit D-like protein RefID:UniRef50_UPI00077A6F53
CJt002845	941	EF10012|EF10013|EF10014|EF10015|EF00013|EF01980			622	2								Short-chain dehydrogenase/reductase SDR RefID:UniRef50_B2J4L7
CJt002846	582				623	3								Pentatricopeptide repeat protein dPPR-U8G2 RefID:UniRef50_UPI0007B1768C
CJt002847	570				624	3			reCj29323					Peptide transporter protein, putative RefID:UniRef50_Q8LLN6
CJt002848	1584													Peptide transporter protein, putative RefID:UniRef50_Q8LLN6
CJt002850	1559													TSA: Wollemia nobilis Ref Wollemi Transcript 14554 2441 transcribed RNA sequence RefID:UniRef50_A0A0C9QPM7
CJt002851	2788				625	2								TSA: Wollemia nobilis Ref Wollemi Transcript 14554 2441 transcribed RNA sequence RefID:UniRef50_A0A0C9QPM7
CJt002852	1031	EF08703		DNA/CMC-EnSpm	626	1		Cj.4387	reCj17842	AT1G76820	OS05G51500	PAB00035783	PTA00058053	Eukaryotic translation initiation factor, putative RefID:UniRef50_A0A251RY41
CJt002853	7478													Uncharacterized protein RefID:UniRef50_A0A1I5DJ48
CJt002854	582	EF00622			627	3								Cinnamoyl-CoA reductase RefID:UniRef50_O04878
CJt002855	602	EF04990		LTR/Copia	627	1			reCj13042		OS10G42620	PAB00002914	PTA00073491	Cinnamoyl-CoA reductase RefID:UniRef50_A0A2G3C9A8
CJt002856	584													Uncharacterized protein RefID:UniRef50_UPI00093C7790
CJt002859	563								MF_BC_CLC_contig_62610					Ras-related protein Rab7 RefID:UniRef50_Q40787
CJt002861	667				628	6			reCj10134	AT1G04820	OS11G14220	PAB00035119	PTA00004319	Tubulin alpha-1B chain RefID:UniRef50_P68363
CJt002862	717				628	8					OS03G51600			Tubulin alpha-1C chain RefID:UniRef50_W6UDI6
CJt002863	637				628	9			reCj03389					Tubulin alpha-1B chain RefID:UniRef50_P68363
CJt002867	1127													Leucine-rich-repeat protein RefID:UniRef50_A0A0K1S8F2
CJt002868	570													Pentatricopeptide repeat protein dPPR-U8G2 RefID:UniRef50_UPI0007B1768C
CJt002870	1474			LTR/Gypsy										Transposon Ty3-G Gag-Pol polyprotein RefID:UniRef50_A0A2H3X719
CJt002872	517													Adenine deaminase RefID:UniRef50_A0A197JZ46
CJt002873	1415				629	1		Cj.14712	MF_BC_CLC_contig_95109					expressed gene
CJt002874	2237				630	1			reCj19926			PAB00039965		Ras family protein RefID:UniRef50_A0A235I484
CJt002876	507	EF01793			631	4								Mitogen-activated protein kinase kinase RefID:UniRef50_UPI00098DCEC2
CJt002879	3181			LTR/Gypsy	632	2			reCj25286					Protease, putative RefID:UniRef50_A0A1I0VMG9
CJt002882	625								MF_BC_CLC_contig_16929	AT1G34360	OS02G01110	PAB00005770		Translation initiation factor IF-3 RefID:UniRef50_Q8EPF5
CJt002883	565	EF08048							reCj13250	AT2G43320	OS04G41500	PAB00061359	PTA00015972	Histidine protein methyltransferase RefID:UniRef50_A0A2H3YKP0
CJt002886	646													TIR/NBS/LRR disease resistance protein, putative RefID:UniRef50_Q8L8I7
CJt002887	641	EF02119		DNA/MULE-MuDR	633	1								Aminotransferase, plant mobile domain family protein RefID:UniRef50_Q9C6J6
CJt002888u	1085													Serine/threonine-protein phosphatase RefID:UniRef50_UPI000901ED1D
CJt002891	1958				634	1								ATP-dependent DNA helicase RefID:UniRef50_X0BD27
CJt002892	703			rRNA	635	8						PAB00003584		Senescence-associated protein RefID:UniRef50_A0A072THV8
CJt002893	593			rRNA	636	6								Aa1011 RefID:UniRef50_Q7TMB1
CJt002894	1645													LRR receptor serine/threonine-protein kinase GSO1 RefID:UniRef50_A0A1Q9EDP5
CJt002895	519	EF05484|EF05472|EF05486|EF05475|EF01372			637	7								UDP-glycosyltransferase RefID:UniRef50_O64733
CJt002896	5480	EF05484|EF05472|EF05486|EF05475|EF01372			637	3								Glycosyltransferase RefID:UniRef50_A0A0C9S3X5
CJt002898	677	EF01868		LTR/Copia	638	1			MF_BC_CLC_contig_57579					Retrovirus-related Pol polyprotein from transposon TNT RefID:UniRef50_A0A151R3B6
CJt002900	1064								reCj08777					TKL protein kinase RefID:UniRef50_A0A0D2UTD6
CJt002902	1245				639	3								Transcription termination factor MTEF18, mitochondrial RefID:UniRef50_UPI000B9306CC
CJt002904	728				640	2				AT2G25660	OS01G08420	PAB00013540	PTA00082843	Embryo defective RefID:UniRef50_F4ISL7
CJt002905	699								MF_BC_CLC_contig_90887					Band RefID:UniRef50_UPI0004574B42
CJt002909	705	EF02909												ATP-binding cassette transporter, subfamily C, member RefID:UniRef50_A9SQV3
CJt002910	564	EF02202		LTR/Gypsy	641	3								Receptor serine/threonine kinase, putative RefID:UniRef50_B9RIJ4
CJt002911	569	EF01868		LTR/Copia										Retrovirus-related Pol polyprotein from transposon TNT RefID:UniRef50_W8BGI4
CJt002912	1599	EF01868			642	6								Zf-CCHC domain-containing protein/UBN2 2 domain-containing protein RefID:UniRef50_A0A1Q3BZR9
CJt002913	805	EF01868			642	5								Zf-CCHC domain-containing protein/UBN2 2 domain-containing protein RefID:UniRef50_A0A1Q3BZR9
CJt002914	676	EF01484			643	2								Ankyrin repeat-containing protein RefID:UniRef50_H2C531
CJt002915	636	EF01868		LTR/Copia	644	2								Copia-type protein, putative RefID:UniRef50_A0A2K3MFI0
CJt002915u	515	EF01868		LTR/Copia	644	5								Gag/pol polyprotein, putative RefID:UniRef50_Q7XZY2
CJt002918	591	EF01793							MF_BC_CLC_contig_73886					Mitogen-activated protein kinase kinase RefID:UniRef50_UPI00098DCEC2
CJt002920	854								MF_BC_CLC_contig_61836					pH-response regulator protein palA/RIM20 RefID:UniRef50_P79020
CJt002922	749	EF01888|EF02102|EF01868		LTR/Gypsy					MF_BC_CLC_contig_43832					Gag/pol polyprotein RefID:UniRef50_A0A2K3PL47
CJt002923	757			LINE/L1										Protein DETOXIFICATION RefID:UniRef50_A0A1J6IBX8
CJt002925	865	EF01766								AT1G73066				TKL protein kinase RefID:UniRef50_A0A0D2UTD6
CJt002926	753	EF01766							MF_BC_CLC_contig_53206					Platelet-derived growth factor receptor alpha-like protein RefID:UniRef50_UPI0009480D94
CJt002931	1224								reCj25584					Snf2 family protein RefID:UniRef50_A0A0U0ICT5
CJt002932	1444	EF00297			645	2								Peroxiredoxin RefID:UniRef50_O67024
CJt002936	630				646	6								P-loop containing nucleoside triphosphate hydrolase, leucine-rich repeat domain, L, putative RefID:UniRef50_A0A2P6PQD2
CJt002939	1097													Serine protease, subtilisin family RefID:UniRef50_A0A1T4NAL8
CJt002943	678	EF01374						Cj.11556						Xyloglucan endotransglucosylase/hydrolase protein, putative RefID:UniRef50_A0A1D1XVJ0
CJt002944	726													Pleiotropic drug resistance protein RefID:UniRef50_UPI0007EF0A7C
CJt002950	1013	EF01868			516	5								LINE-1 reverse transcriptase isogeny RefID:UniRef50_A0A151S3E1
CJt002954	612			LTR/Copia	647	1								Zinc finger, CCHC-type, putative RefID:UniRef50_A0A251VAV7
CJt002955	2930													Altronate oxidoreductase RefID:UniRef50_A0A2N4YWX9
CJt002957	968				648	1								Transporter, putative RefID:UniRef50_A0A0N1HEF4
CJt002961	577													Uncharacterized protein RefID:UniRef50_A0A0Q3IHS7
CJt002963	940			LINE/L1	649	2			reCj19299					LINE-1 reverse transcriptase isogeny RefID:UniRef50_A0A151S3E1
CJt002964	2821				650	6								ATP/DNA-binding protein RefID:UniRef50_G8A099
CJt002966	575	EF01868		LTR/Copia	651	3								Protein POLX RefID:UniRef50_A0A0S7KIW8
CJt002967	1041	EF01868		LTR/Copia	651	1			reCj14224					Retrovirus-related Pol polyprotein from transposon TNT RefID:UniRef50_A0A1J3DBL0
CJt002969	609	EF00284			652	2								Laccase RefID:UniRef50_F6GUI5
CJt002970	680													Chaperone protein dnaJ RefID:UniRef50_A0A146KG82
CJt002972	909	EF01766							MF_BC_CLC_contig_75216					TKL protein kinase RefID:UniRef50_A0A0D2WXV5
CJt002973	738											PAB00051877		TMV resistance N-like protein RefID:UniRef50_UPI0005C8CCAD
CJt002974	664			LTR/Copia	653	1								Chromosome RefID:UniRef50_Q4S685
CJt002975	1731	EF01868		LTR/Copia	654	2								Retrovirus-related Pol polyprotein from transposon TNT RefID:UniRef50_A0A151R914
CJt002976	686			LTR/Gypsy	655	4								JHL23C09.1 protein RefID:UniRef50_E6NU99
CJt002977	590				656	6								Calmodulin RefID:UniRef50_L9L915
CJt002978	1712				657	2								Calmodulin-like protein RefID:UniRef50_A0A0P7XGF1
CJt002979	501	EF01868		LTR/Copia	658	2								Copia protein RefID:UniRef50_A0A151T8A2
CJt002980	660	EF01868		LTR/Copia										RxLR effector candidate protein RefID:UniRef50_A0A090C2V0
CJt002981	1090	EF10391|EF10390|EF10392|EF10388|EF10389|EF10402|EF07625			659	1								Cytochrome P450 family RefID:UniRef50_A0A2K6LWJ2
CJt002982	871				660	5								TSA: Wollemia nobilis Ref Wollemi Transcript 14709 1738 transcribed RNA sequence RefID:UniRef50_A0A0C9QPJ2
CJt002983	540	EF03540			242	3								Glutamine synthetase nodule isozyme-like protein RefID:UniRef50_A0A2I4GT75
CJt002986	749													expressed gene
CJt002987	927				661	2								Disease resistance protein RPS5 RefID:UniRef50_UPI000A29B208
CJt002990	740				662	2			reCj00085					Response regulator with CheY receiver, AAA-type ATPase, and DNA-binding domains-like protein RefID:UniRef50_A0A0B6WXA8
CJt002996	1570	EF03551	PF00097						MF_BC_CLC_contig_23801			PAB00012847	PTA00016558	RBR-type E3 ubiquitin transferase RefID:UniRef50_A0A0C9S4W7
CJt002997	1129													Pentatricopeptide repeat-containing protein RefID:UniRef50_A0A1D1XXT8
CJt002998	719				663	1								Phosphotyrosyl phosphatase activator, PTPA RefID:UniRef50_A0A1R3JI71
CJt003002	930				664	3								Unplaced genomic scaffold scaffold 1449 RefID:UniRef50_A0A0D0DEW1
CJt003003	638				665	7								AlNc14C3G498-like protein RefID:UniRef50_F0W020
CJt003004	4061			DNA/hAT-Tag1	666	3								Flavin-containing monooxygenase RefID:UniRef50_A0A2N9IMS2
CJt003005	680			DNA/hAT-Tag1										Phage tail tape measure protein RefID:UniRef50_UPI000835256B
CJt003006	605			DNA/hAT-Tag1	667	1		Cj.11394	MF_BC_CLC_contig_11798			PAB00028812	PTA00000770	HAT dimerization domain, Ribonuclease H domain-like protein RefID:UniRef50_A0A251UI53
CJt003007	562								reCj14326					LAMI 0G05886g1 1 RefID:UniRef50_A0A1G4K8X5
CJt003010	535													Outer membrane protein assembly factor BamA RefID:UniRef50_A0A2H6AVP8
CJt003011	2616								MF_BC_CLC_contig_70578					Uncharacterized protein RefID:UniRef50_A0A0C3BIJ6
CJt003012	1535	EF03088						Cj.5898	MF_BC_CLC_contig_8472	AT1G04400	OS02G41550		PTA00014517	Deoxyribodipyrimidine photo-lyase RefID:UniRef50_P00914
CJt003013	700	EF01766		LTR/Copia?										Leucine-rich repeat receptor serine/threonine-protein kinase, putative RefID:UniRef50_Q9ZUI0
CJt003014	964							Cj.11761	MF_BC_CLC_contig_21593	AT1G09645	OS05G34680		PTA00010077	Type VI secretion protein IcmF RefID:UniRef50_C4I5F1
CJt003016	512								reCj06809					Lipoprotein, putative RefID:UniRef50_A0A0A8HL78
CJt003017	605	EF01868		LTR/Copia	668	3								Gag/pol polyprotein, putative RefID:UniRef50_Q7XZY2
CJt003021	1322													NAD kinase RefID:UniRef50_A0A1F8WZR4
CJt003022	688													Cytochrome c RefID:UniRef50_A0A1M6EP47
CJt003023	1442													Uncharacterized protein RefID:UniRef50_C3ZWX1
CJt003024	541	EF08086|EF04718|EF09239|EF05698|EF01158							MF_BC_CLC_contig_7353			PAB00037820		3-ketoacyl-CoA synthase RefID:UniRef50_A0A1Q3CME4
CJt003026	541													Uncharacterized protein RefID:UniRef50_A0A1Y1UKQ7
CJt003031	527				669	1								Glycosyl transferase RefID:UniRef50_I4ET20
CJt003032	589	EF03038							reCj23029				PTA00083796	Oxygen-dependent choline dehydrogenase RefID:UniRef50_Q8FKI9
CJt003033	536													Protein weak chloroplast movement under blue light RefID:UniRef50_UPI000B798AA1
CJt003035	602													Histone H2A RefID:UniRef50_P40282
CJt003036	619			LINE/L1										Ribonuclease H RefID:UniRef50_A0A2K3PIP0
CJt003038	575			LTR/Gypsy									PTA00018314	Nucleotidyltransferase, Ribonuclease H, putative RefID:UniRef50_A0A2P6SEK3
CJt003041	556			Low_complexity										Sodium-coupled neutral amino acid transporter, putative RefID:UniRef50_A0A2D0S7T6
CJt003042	533	EF02102												Ribonuclease H RefID:UniRef50_A0A257ASK5
CJt003044	610													NBS-LRR disease resistance protein RefID:UniRef50_Q84KC6
CJt003049	533	EF01868			670	1						PAB00014668	PTA00001349	RNA-directed DNA polymerase from transposon BS, putative RefID:UniRef50_A0A226D5A6
CJt003050	602	EF07677|EF05992												RPE65 domain-containing protein RefID:UniRef50_A0A1Q3AZ06
CJt003051	673							Cj.9711	MF_BC_CLC_contig_848			PAB00009485	PTA00040110	Bidirectional sugar transporter SWEET RefID:UniRef50_D5AB08
CJt003052	850								MF_BC_CLC_contig_2468	AT4G16410	OS07G41630	PAB00046203		Ycf33-like protein RefID:UniRef50_A0A1D1YD14
CJt003055	583				671	1								Methyl-accepting chemotaxis protein RefID:UniRef50_A0A1Q3JVE3
CJt003060	1072								reCj29213					Taste receptor type RefID:UniRef50_UPI000C810AE1
CJt003064	521	EF01888							reCj22214			PAB00038011	PTA00023326	Protein STICHEL-like RefID:UniRef50_A0A1S4BFB8
CJt003066	549								MF_BC_CLC_contig_44951					RNA exonuclease RefID:UniRef50_A0A2I0X8K0
CJt003067	745								MF_BC_CLC_contig_81912			PAB00020324	PTA00066950	DEAD-box ATP-dependent RNA helicase RefID:UniRef50_A0A1D1YAE7
CJt003068	531													Actin RefID:UniRef50_Q92193
CJt003069	712			LINE/L1										Endonuclease/exonuclease/phosphatase RefID:UniRef50_A0A1R3JHV3
CJt003070	1711	EF01766							reCj23374	AT4G04220				TKL protein kinase RefID:UniRef50_A0A0D2UTD6
CJt003072	1239	EF04312|EF00090							MF_BC_CLC_contig_9004	AT2G21250	OS02G03100	PAB00010509	PTA00016257	NADP-dependent D-sorbitol-6-phosphate dehydrogenase RefID:UniRef50_P28475
CJt003073	2139													Ubiquitin modifier-activating enzyme ATG7-like protein RefID:UniRef50_A0A2B7Y724
CJt003077	1409			LTR/Copia										Uncharacterized mitochondrial AtMg00810-like protein RefID:UniRef50_UPI0007ED7AD8
CJt003079	564	EF01868		LTR/Copia										Gag/pol polyprotein, putative RefID:UniRef50_A0A2K3N0P1
CJt003080	1436	EF01888|EF02099|EF08467|EF02602|EF01868												Chitin synthase c RefID:UniRef50_A0A2P4HJ03
CJt003085	1789								MF_BC_CLC_contig_16166	AT5G45660	OS01G52760	PAB00063616		BnaAnng05700D protein RefID:UniRef50_A0A078HPX0
CJt003089	834	EF01559		LTR/Gypsy					MF_BC_CLC_contig_30619					Heat Shock Protein RefID:UniRef50_K8FBG2
CJt003091	638		PF00847					Cj.2077	reCj25913	AT5G25190		PAB00063321	PTA00018307	Ethylene-responsive transcription factor erf003 RefID:UniRef50_A0A1J6IUU9
CJt003092	1181													Penicillin-binding protein RefID:UniRef50_A0A1Y2PGD7
CJt003095	1180													Uncharacterized B11H24.060 protein RefID:UniRef50_Q8X0J7
CJt003096	516													Sulfate ABC transporter permease RefID:UniRef50_A0A2N7JRD9
CJt003097	891													Polyadenylation factor subunit RefID:UniRef50_A0A1X1BHH6
CJt003101	1030													UPF0481-like protein RefID:UniRef50_UPI0008A0E043
CJt003105	555								MF_BC_CLC_contig_30042					Serine/threonine protein phosphatase RefID:UniRef50_A0A2E0EPW7
CJt003106	624			LTR/Copia										Uncharacterized protein RefID:UniRef50_A0A2P6PNQ2
CJt003107	2496													DNA-directed DNA polymerase RefID:UniRef50_A0A2G9HCW0
CJt003109	584				672	1								Extracellular serine-rich RefID:UniRef50_A0A286UUG4
CJt003110	537													expressed gene
CJt003111	546	EF01868		LINE/L1										Reverse Transcriptase RefID:UniRef50_O49920
CJt003112	1228	EF01868		LTR/Copia										Retrovirus-related Pol polyprotein from transposon TNT RefID:UniRef50_A0A151TVZ8
CJt003113	550			LTR/Gypsy										Pleiotropic drug resistance protein RefID:UniRef50_UPI0007EF0A7C
CJt003117	711													Retrovirus-related Pol polyprotein from transposon TNT RefID:UniRef50_A0A151UFX3
CJt003119	507	EF01868		LTR/Copia										RNA-directed DNA polymerase, putative RefID:UniRef50_A0A2P6R7F6
CJt003126	657													Reverse transcriptase zinc-binding domain RefID:UniRef50_A0A200R8X5
CJt003129	954													Ribonuclease H, putative RefID:UniRef50_A0A2P6QTU7
CJt003133	1176	EF02604												Niger contig An15c0250, genomic contig RefID:UniRef50_A2R6E9
CJt003134	967				673	2								Outer membrane insertion signal domain protein RefID:UniRef50_A0A133PTW2
CJt003137	814													Mrna cleavage and polyadenylation factor i/ii complex subunit pcf11, putative RefID:UniRef50_A0A1Q3FY43
CJt003140	503			LTR/Gypsy					MF_BC_CLC_contig_108777					Ty3/gypsy retrotransposon protein RefID:UniRef50_A0A2K3NW87
CJt003141	658													Ribonuclease H protein family, putative RefID:UniRef50_A0A151QZE4
CJt003142	650				674	1			reCj25481			PAB00039042	PTA00033268	Kelch-like protein RefID:UniRef50_A0A2B4RP72
CJt003145	602	EF02123						Cj.8695	MF_BC_CLC_contig_2792	AT4G29260		PAB00017598	PTA00017344	Acid phosphatase RefID:UniRef50_P27061
CJt003146	522		PF02701				gSNP02001	Cj.6173	MF_BC_CLC_contig_8641			PAB00065099	PTA00036292	Dof8 RefID:UniRef50_T2B8A9
CJt003149	900								MF_BC_CLC_contig_30646	AT3G56160	OS02G32930	PAB00027141		Membrane YMR034C-like protein RefID:UniRef50_Q05131
CJt003150	602													DNA gyrase subunit B RefID:UniRef50_Q9KVX3
CJt003151	601							Cj.7165	MF_BC_CLC_contig_4689	AT1G70590	OS04G40030	PAB00017189		F-box protein RefID:UniRef50_UPI0009E5FB28
CJt003152	757	EF03551						Cj_ssh_male_e_231	MF_BC_CLC_contig_5078	AT2G22120	OS11G39130	PAB00016376	PTA00021727	Zinc finger protein RefID:UniRef50_A0A200QJ22
CJt003155	766													Unplaced genomic scaffold scaffold 42 RefID:UniRef50_A0A0C9W9X3
CJt003156	775		PF00847						MF_BC_CLC_contig_21573			PAB00058401		Ethylene-responsive transcription factor ERF091-like protein RefID:UniRef50_A0A2G3A6U4
CJt003158	2870	EF03386							MF_BC_CLC_contig_26448	AT5G52190	OS04G48020	PAB00014216	PTA00027567	APE 1940.1-like protein RefID:UniRef50_Q9YAK0
CJt003161	882								MF_BC_CLC_contig_15145			PAB00062945		Protein BREVIS RADIX-like RefID:UniRef50_A0A1U8NCN4
CJt003168	1276	EF01888|EF02102|EF01868		LTR/Gypsy										Reverse transcriptase domain, Ribonuclease H domain-like protein RefID:UniRef50_A0A251UJK8
CJt003169	2163										OS02G51110	PAB00006290	PTA00011957	Nodulin-26 RefID:UniRef50_P08995
CJt003170	628	EF05455|EF05456		LTR/Gypsy	675	1	gSNP10333		MF_BC_CLC_contig_14173					Cytokinin riboside RefID:UniRef50_I1LL44
CJt003172	952													PP2C-domain-containing protein RefID:UniRef50_UPI0004417897
CJt003175	992													Methyltransferase domain-containing-like protein RefID:UniRef50_G2Y9R5
CJt003176	654								MF_BC_CLC_contig_44201	AT5G47360		PAB00034506	PTA00056291	Pentatricopeptide repeat protein dPPR-U8G2 RefID:UniRef50_UPI0007B1768C
CJt003178	702													Cysteine-rich receptor protein kinase RefID:UniRef50_A0A2K3NL70
CJt003179	567													Ribonuclease Z, mitochondrial RefID:UniRef50_UPI000B3C37E0
CJt003182	829			LTR/Copia										Copia protein RefID:UniRef50_A0A0V1N0E6
CJt003183	568								MF_BC_CLC_contig_27586			PAB00037912		Auxin induced protein, putative RefID:UniRef50_Q651Q7
CJt003184	535			DNA/hAT-Tag1										HAT dimerization domain, Ribonuclease H domain-like protein RefID:UniRef50_A0A251UPJ4
CJt003187	547		PF00249						reCj29551		OS02G40530			Myb proto-oncogene protein RefID:UniRef50_A0A061REC3
CJt003188	983													expressed gene
CJt003190	793	EF02604			676	2								Aspergillopepsin II RefID:UniRef50_A0A0F4YW02
CJt003194	769										OS02G47930			Hydrogenase maturation GTPase HydF RefID:UniRef50_A7B585
CJt003195	563													Covalently-linked cell wall RefID:UniRef50_A0A2H4SC14
CJt003198	741								MF_BC_CLC_contig_43792					Amidohydrolase RefID:UniRef50_Q390Q1
CJt003199	588													Universal stress family protein RefID:UniRef50_A0A1V5ECF0
CJt003200	506													Fragment)-like protein RefID:UniRef50_T1I411
CJt003203	550													Retrotransposon nucleocapsid protein RefID:UniRef50_A0A0B4EM09
CJt003211	1420													Uncharacterized protein RefID:UniRef50_A9NXM9
CJt003212	504													Retrotransposable element RefID:UniRef50_A0A2H5T972
CJt003213	770			LTR/Gypsy										Retrotransposable element RefID:UniRef50_A0A2H5SFG8
CJt003216	584								MF_BC_CLC_contig_108575					RNA exonuclease RefID:UniRef50_A0A2I0V741
CJt003217	2050	EF00302							MF_BC_CLC_contig_89119					Peroxidase RefID:UniRef50_A0A251QLU1
CJt003222	792								MF_BC_CLC_contig_91533			PAB00029361		Fatty acid synthase-like protein RefID:UniRef50_UPI000C2012B2
CJt003224	2436													WEB family protein RefID:UniRef50_A0A2I0AYB1
CJt003225	1305			LINE/L1										Reverse transcriptase RefID:UniRef50_A0A1R3H693
CJt003226	608	EF01888|EF02102|EF01868		LTR/Gypsy										IS3 family transposase RefID:UniRef50_UPI00068BD81E
CJt003229	1190	EF01766		DNA/PIF-Harbinger				Cj.9698	MF_BC_CLC_contig_17972	AT5G55830	OS06G17490		PTA00033172	Kinase, putative RefID:UniRef50_B9S9R7
CJt003231	2189				677	3								Ribonuclease H protein family, putative RefID:UniRef50_A0A151RR43
CJt003236	954													Sialic acid-binding Ig lectin-like protein RefID:UniRef50_UPI000813D1E7
CJt003240	795							Cj.21854	MF_BC_CLC_contig_5599	AT1G54990	OS11G34140	PAB00008481	PTA00000771	Alpha/beta hydrolase family protein RefID:UniRef50_G7KYN0
CJt003241	1267								MF_BC_CLC_contig_25992					Uncharacterized protein RefID:UniRef50_A9NPL8
CJt003243	955							Cj.9344	MF_BC_CLC_contig_1775	AT1G67350	OS03G48110		PTA00070589	snRNA-activating protein complex, subunit RefID:UniRef50_A0A1R3GQV5
CJt003245	726	EF00302						Cj.14406				PAB00018354	PTA00006650	Peroxidase RefID:UniRef50_K4ASJ6
CJt003251	918											PAB00065278	PTA00045003	Epidermal patterning factor-like protein RefID:UniRef50_UPI000C1D4F41
CJt003252	1000													Rho GTPase regulating protein, putative RefID:UniRef50_B7PUH2
CJt003253	685	EF02102			678	1							PTA00028465	Phosphoglycerate mutase family RefID:UniRef50_W7IU19
CJt003256	3204													Ankyrin repeat-containing protein RefID:UniRef50_A0A1D1XE57
CJt003262	1990													LIM domain kinase RefID:UniRef50_E7FB16
CJt003264	722													Ribonuclease H RefID:UniRef50_A0A257ASK5
CJt003266	780								MF_BC_CLC_contig_94684					Auxin efflux carrier component RefID:UniRef50_K9J8U6
CJt003267	1738	EF01888|EF02102|EF01868		LTR/Gypsy										Reverse transcriptase domain-containing protein, putative RefID:UniRef50_A0A251TK51
CJt003271	1805			LTR/Copia	679	2								expressed gene
CJt003273	614	EF11450												3-hydroxybutyryl-CoA dehydratase RefID:UniRef50_W7KXP6
CJt003276	543	EF01145|EF00121							MF_BC_CLC_contig_108837					1-deoxy-D-xylulose-5-phosphate synthase RefID:UniRef50_A0A2N3E697
CJt003277	1102								MF_BC_CLC_contig_64862	AT5G57420	OS04G55950	PAB00022811	PTA00035955	Auxin-responsive protein RefID:UniRef50_A0A287QF48
CJt003278	929	EF08145							MF_BC_CLC_contig_87256					ATP-binding cassette transporter RefID:UniRef50_A0A100IM61
CJt003280	578													Swi snf family dna-dependent atpase, putative RefID:UniRef50_A0A0B1P935
CJt003285	1577								reCj09187					C2 domain/GRAM domain-containing-like protein RefID:UniRef50_Q6Z8U1
CJt003288	786							Cj.2506	reCj25867	AT5G62290	OS10G08879	PAB00025998	PTA00034573	Chloride conductance regulatory protein ICln RefID:UniRef50_UPI000B9338BC
CJt003289	556													Ribosome biogenesis protein TSR3 RefID:UniRef50_UPI0006C9BFCC
CJt003291	657	EF00302							reCj27337					Peroxidase RefID:UniRef50_A7QEU4
CJt003292	537													Type I secretion C-terminal target domain-containing protein RefID:UniRef50_UPI00068EA4D2
CJt003293	511				680	1				AT5G55490	OS09G27040	PAB00031549	PTA00024826	Protein GAMETE EXPRESSED RefID:UniRef50_C0P3I0
CJt003294	825								MF_BC_CLC_contig_94531					Armadillo repeat only RefID:UniRef50_Q9SW41
CJt003295	1542	EF08178|EF08180							reCj20503	AT1G16900	OS01G11070	PAB00009044		Mannosyltransferase RefID:UniRef50_A0A087HP38
CJt003297	2193	EF01766							MF_BC_CLC_contig_4422			PAB00039194	PTA00061677	Receptor serine/threonine-protein kinase NCRK RefID:UniRef50_UPI000980BF70
CJt003298	1071	EF02119										PAB00006763		RNA polymerase II C-terminal domain phosphatase RefID:UniRef50_A0A2K3NNG9
CJt003299	1188	EF02296						Cj.23791	MF_BC_CLC_contig_24672					Glucan endo-1,3-beta-glucosidase, basic vacuolar RefID:UniRef50_P52407
CJt003300	678				681	1								ATP-binding cassette, subfamily B (MDR/TAP), member RefID:UniRef50_A0A1B9I9H0
CJt003301	563													Ribonuclease h protein, putative RefID:UniRef50_A0A2P4LSW6
CJt003305	703													CAP-Gly domain-containing linker protein RefID:UniRef50_A0A2L2YQE5
CJt003308	932						gSNP10275		MF_BC_CLC_contig_103694	AT5G14150				GTP-binding nuclear protein RefID:UniRef50_W9SFL0
CJt003309	1133	EF02296										PAB00063127	PTA00064841	Glycoside hydrolase RefID:UniRef50_A0A200QG67
CJt003310	2476													Prolyl-tRNA synthetase (ProRS) RefID:UniRef50_A0A2G8XP50
CJt003314	1522													RNA polymerase sigma factor RpoE RefID:UniRef50_A0A1U9NMP7
CJt003316	652								MF_BC_CLC_contig_1699	AT3G27030		PAB00018272	PTA00073125	Transmembrane protein, putative RefID:UniRef50_A0A072TMN4
CJt003317	697													Uncharacterized protein RefID:UniRef50_A0A088A2X9
CJt003322	501								MF_BC_CLC_contig_6350	AT5G42360	OS09G38300	PAB00050822	PTA00037024	F-box/kelch-repeat-like protein RefID:UniRef50_UPI000C1D180B
CJt003323	856								reCj23765	AT4G00910	OS02G45160	PAB00051704	PTA00025869	Aluminum-activated malate transporter RefID:UniRef50_Q9LS46
CJt003324	1646													Ribonuclease H RefID:UniRef50_T0ZF68
CJt003326	501													RNA polymerase sigma factor RefID:UniRef50_A0A2E9QRC9
CJt003328	571	EF01263|EF03927|EF06318												Folded petals RefID:UniRef50_Q5KS41
CJt003330	2086	EF01774						Cj.25092	MF_BC_CLC_contig_30810		OS05G41090			Calcium and calcium/calmodulin-dependent serine/threonine-protein kinase RefID:UniRef50_A0AAR7
CJt003332	2168	EF01766												TKL protein kinase RefID:UniRef50_A0A0D2WXV5
CJt003334	507													Disease resistance protein rps4 RefID:UniRef50_A0A2P4JUR5
CJt003338	810				682	2		Cj.13055	MF_BC_CLC_contig_1114	AT1G32310		PAB00012328	PTA00010248	Integrating conjugative element relaxase RefID:UniRef50_M9X6X6
CJt003339	1111		PF00249						MF_BC_CLC_contig_1977					Transcription factor MYB3 RefID:UniRef50_Q9S9K9
CJt003340	1523													Serine/threonine protein kinase RefID:UniRef50_A0A2G6XGG4
CJt003343	620								reCj27673					Von willebrand factor A domain protein RefID:UniRef50_Q9FK36
CJt003352	667	EF01766												TKL protein kinase RefID:UniRef50_A0A0D2VQM3
CJt003355	538													Polyprotein RefID:UniRef50_D3AXU3
CJt003357	680													Fibroblast growth factor receptor-like protein RefID:UniRef50_A0A1W3JNC0
CJt003358	866													Clitocypin RefID:UniRef50_Q9P4A2
CJt003361	815													Uncharacterized protein RefID:UniRef50_A0A0L0G581
CJt003363	847													Transposase, putative RefID:UniRef50_W5X6L2
CJt003364	718	EF08653|EF07359							MF_BC_CLC_contig_8799	AT4G17050	OS07G31270	PAB00043976	PTA00054673	S -ureidoglycine aminohydrolase RefID:UniRef50_A0A222F859
CJt003365	546								MF_BC_CLC_contig_33351			PAB00036906	PTA00005845	Ovate family protein RefID:UniRef50_A0A061FDG8
CJt003366	699	EF08086|EF03512							MF_BC_CLC_contig_39669					Elongation of fatty acids protein RefID:UniRef50_Q4QFR5
CJt003367	793				683	1			reCj27560					CAR1 transcription factor-like protein RefID:UniRef50_UPI000B773759
CJt003369	560			LTR/Gypsy										Transposon Ty3-G Gag-Pol polyprotein RefID:UniRef50_A0A1D1YLE2
CJt003372	679		PF00847											Ethylene-responsive transcription factor CRF5-like protein RefID:UniRef50_A0A2I4F897
CJt003375	625				684	2								Zinc finger and BTB domain-containing protein RefID:UniRef50_A0A2D0QG93
CJt003378	1135													Protein CBG04306 RefID:UniRef50_A8WX73
CJt003379	2920													ADP-ribosylation factor RefID:UniRef50_C4Y177
CJt003380	576							Cj.4845	MF_BC_CLC_contig_7992	AT1G54450	OS10G33680	PAB00006911	PTA00012715	Parvalbumin RefID:UniRef50_A0A2P5C0D3
CJt003381	829				685	1								DNA helicase RefID:UniRef50_E7A9U6
CJt003388	1456													Exonuclease family protein, putative RefID:UniRef50_A0A061DE52
CJt003392	958				686	1			MF_BC_CLC_contig_90338					Hydroxamate-type ferrichrome siderophore peptide synthetase RefID:UniRef50_A0A2C5WUS6
CJt003398	698				687	2								Villinlike protein, putative RefID:UniRef50_F0W1I1
CJt003399	970	EF02036												Carboxylic ester hydrolase RefID:UniRef50_G2HE88
CJt003400	4833	EF00889						Cj.20609	reCj23337	AT4G35250	OS08G44000	PAB00017054	PTA00010402	NmrA family protein RefID:UniRef50_A0A0S3TXX3
CJt003401	565	EF08862												Germacrene D synthase-like protein RefID:UniRef50_A0A1U8N0K6
CJt003404	1102									AT4G11175	OS04G16834	PAB00025518		Translation initiation factor IF-1 RefID:UniRef50_UPI000BB97EC5
CJt003406	873						gSNP03629		MF_BC_CLC_contig_21162	AT4G28260	OS10G35710	PAB00065380		Acyl-UDP-N-acetylglucosamine O-acyltransferase RefID:UniRef50_Q9M0I1
CJt003407	1530						gSNP02074	Cj.23319	reCj23220			PAB00064443		CCHC-type zinc finger-like protein RefID:UniRef50_A0A1V9XBG4
CJt003410	610													Ribosomal RNA small subunit methyltransferase A, putative RefID:UniRef50_O27381
CJt003411	849													Tenascin-R-like protein RefID:UniRef50_UPI00084BBE4D
[truncated: 47,762 more rows]
