# Supplementary material for: Construction of a reference transcriptome for the analysis of male sterility in sugi (Cryptomeria japonica D. Don) focusing on MALE STERILITY 1 (MS1)
Source: PLoS One. 2021 Feb 25;16(2):e0247180. doi: 10.1371/journal.pone.0247180 (PMC7935350; doi:10.1371/journal.pone.0247180)
Supplement: S6 Table — Self: the reference consisted of the contigs assembled by the same library of raw reads; CJ3006All: the contigs set of CJ3006All without filtering; CJ3006NRE: the contigs set of CJ3006NRE (the CJ3006All with only matches to eukaryotes in NCBI-NR); Only EviGene: CJ3006NRE without the manual integrated dataset; FLcDNA: the full-length cDNA set download from NCBI on September 13, 2018; ISOSeq0215hq: High-quality subset of ISO-Seq data (XLSX) [file pone.0247180.s006.xlsx]

## Sheet: Table S6
S6 Table. The mapping rate of raw reads against different reference sequences.
Working ID#	Self$	CJ3006All	CJ3006NRE	Only EviGene	CJ_FLcDNA	ISOSeq0215hq
S1s	0.9826	0.9617	0.9298	0.9071	0.6998	0.588
S2s	0.9838	0.9642	0.9334	0.9118	0.6992	0.5941
S3s	0.9884	0.9797	0.9626	0.9514	0.8458	0.7794
S4s	0.9904	0.9807	0.9649	0.954	0.8469	0.7821
S5s	0.9627	0.9701	0.9401	0.9215	0.7129	0.5906
S6s	0.9773	0.96	0.9268	0.9051	0.6792	0.5515
Ooi-7	0.975	0.9573	0.9248	0.902	0.6965	0.5745
S1NK4	0.9724	0.9534	0.9199	0.8968	0.6845	0.5489
S5HK7	0.9738	0.9572	0.9241	0.9011	0.7078	0.5609
S8HK5	0.9769	0.9596	0.9275	0.9051	0.7096	0.5664
#: full accession name as in Table 1.
$: the references are assembled by the same library of the query. E.g., the reads of S1s against S1s assembled contigs.
The usage reads number was counted by the statics of mapping file (BAM). The usage rate was calculated by dividing unmapped read number by the total read number of each library and then subtracting from one.
Self: the reference consisted of the contigs assembled by the same library of raw reads.
CJ3006All: the contigs set of CJ3006All without filtering.
CJ3006NRE: the contigs set of CJ3006NRE (the CJ3006All with only matches to eukaryotes in NCBI-NR)
Only EviGene: CJ3006NRE without manually integrated dataset
FLcDNA: the full-length cDNA set download from NCBI on September 13, 2018.
ISOSeq0215hq: High-quality subset of ISO-Seq data
