# Supplementary material for: Construction of a reference transcriptome for the analysis of male sterility in sugi (Cryptomeria japonica D. Don) focusing on MALE STERILITY 1 (MS1)
Source: PLoS One. 2021 Feb 25;16(2):e0247180. doi: 10.1371/journal.pone.0247180 (PMC7935350; doi:10.1371/journal.pone.0247180)
Supplement: S7 Table — Differential expression was analyzed by the slueth tool showing target_id, pval, qval, and b column. target_id: CJ3006NRE contig ID, pval: the Wald test FDR-adjusted p-value using Benjamini-Hochberg, qval: the p-value adjusted for multiple test correction, b: the natural log of the fold change between conditions. TF_acc and TF_name show transcription factor accession numbers in the Pfam database and their names, respectively. (XLSX) [file pone.0247180.s007.xlsx]

## Sheet: Table S7
S7 Table. Differentially expressed transcripts between “male flower” (MF) and “inner bark and leaf” (IBL) tissue sets with a focus on transcription factors.
Differential expression was analyzed by the slueth tool showing target_id, pval, qval, and b column. target_id: CJ3006NRE contig ID, pval: the Wald test FDR-adjusted p-value using Benjamini-Hochberg, qval: the p-value adjusted for multiple test correction, b: the natural log of the fold change between conditions.
TF_acc and TF_name show transcription factor accession numbers in the Pfam database and their names, respectively.
Seq_No	target_id	pval	qval	b	TF_acc	TF_name
1	CJt056661	0	0	6.06266	PF00319	SRF-TF
2	CJt076884	0	0	5.92718	PF00010	HLH
3	CJt078284	0	0	7.17372	PF00319	SRF-TF
4	CJt086007	0	0	7.98013	PF00319	SRF-TF
5	CJt089687	0	0	10.0884
6	CJt099906	0	0	5.77784	PF00319	SRF-TF
7	CJt022010	2.10254e-272	1.0118e-268	9.35874
8	CJt110038	7.7513e-272	3.26388e-268	7.21069
9	CJt035101	2.90443e-250	1.08709e-246	8.28387
10	CJt112073	8.16535e-236	2.75058e-232	8.24065
11	CJt052259	8.37188e-219	2.56377e-215	4.3475
12	CJt088370	1.78612e-213	5.01394e-210	7.17119
13	CJt040444	1.89134e-199	4.90089e-196	8.40785
14	CJt020351	2.94928e-187	7.09639e-184	6.38685	PF00319	SRF-TF
15	CJt114973	4.04808e-186	9.09091e-183	5.61159
16	CJt098304	5.37198e-177	1.131e-173	5.10935
17	CJt014172	1.45522e-162	2.88356e-159	3.94011	PF00319	SRF-TF
18	CJt060961	3.05372e-159	5.71487e-156	5.83379
19	CJt025586	5.37381e-150	9.52748e-147	7.65338
20	CJt098527	1.88531e-147	3.17542e-144	6.23305
21	CJt088230	1.22966e-144	1.97249e-141	5.98965
22	CJt036397	2.52018e-140	3.85885e-137	7.48293
23	CJt030838	1.93164e-139	2.82909e-136	5.97734
24	CJt085781	1.9515e-138	2.7391e-135	7.15881	PF00010	HLH
25	CJt085111	2.32184e-132	3.12855e-129	5.37918
26	CJt112391	4.04642e-123	5.2426e-120	6.67378
27	CJt097262	5.60405e-122	6.99178e-119	5.3114	PF00319	SRF-TF
28	CJt079362	1.09146e-117	1.31311e-114	5.78129
29	CJt110043	1.65211e-117	1.91907e-114	8.88764
30	CJt061594	4.2316e-113	4.75152e-110	4.30114
31	CJt057674	5.80321e-113	6.30603e-110	5.83631
32	CJt080202	9.09492e-110	9.57411e-107	7.28696
33	CJt085999	7.97117e-109	8.13687e-106	6.11917
34	CJt111269	1.24786e-99	1.23633e-96	6.24603
35	CJt084870	1.57933e-97	1.52004e-94	5.71551	PF00319	SRF-TF
36	CJt013891	6.40423e-97	5.99258e-94	5.54727
37	CJt109931	2.01235e-91	1.83211e-88	9.69458
38	CJt076306	8.98448e-91	7.9645e-88	7.53579
39	CJt070940	7.99911e-90	6.90918e-87	7.51141
40	CJt030830	1.48187e-88	1.24796e-85	5.18971
41	CJt113093	6.41073e-88	5.26712e-85	6.0586
42	CJt110087	1.44008e-85	1.15501e-82	5.40402
43	CJt095860	5.02669e-85	3.93789e-82	5.90164	PF00046	Homeobox
44	CJt036386	7.87765e-81	6.03106e-78	4.03648
45	CJt111560	7.71242e-78	5.77335e-75	4.98192
46	CJt030832	2.12652e-74	1.55726e-71	5.10584
47	CJt057391	1.83545e-73	1.31551e-70	4.06161	PF00319	SRF-TF
48	CJt109304	1.87681e-73	1.31713e-70	5.86222
49	CJt089244	8.58008e-72	5.89854e-69	5.97785
50	CJt084950	9.51175e-72	6.40825e-69	5.21044
51	CJt089232	3.24356e-71	2.1424e-68	4.78731
52	CJt087033	5.89388e-70	3.8181e-67	5.17951
53	CJt094515	1.46821e-69	9.33173e-67	4.61386
54	CJt083498	1.61995e-69	1.01055e-66	6.48691	PF02362	B3
55	CJt062971	2.08554e-68	1.27734e-65	5.16596
56	CJt111672	2.2811e-68	1.37216e-65	3.12197
57	CJt030732	5.19916e-68	3.07261e-65	5.43499
58	CJt115201	9.98757e-68	5.80071e-65	9.19982
59	CJt028232	3.43944e-67	1.96375e-64	4.17186
60	CJt113220	3.92852e-67	2.2056e-64	5.99407
61	CJt090425	3.90461e-66	2.15624e-63	5.13026
62	CJt085924	5.8697e-65	3.18914e-62	3.35636
63	CJt089326	9.04024e-65	4.8338e-62	8.95686
64	CJt042453	1.54992e-64	8.15791e-62	8.07846
65	CJt112864	5.5626e-64	2.88279e-61	5.92348
66	CJt088252	1.01132e-62	5.16173e-60	4.08449
67	CJt112554	4.44773e-62	2.23621e-59	4.99966
68	CJt058829	1.1329e-61	5.6122e-59	4.42038
69	CJt019237	4.38325e-61	2.13991e-58	3.55974	PF00170	bZIP_1
70	CJt114189	1.75208e-59	8.43152e-57	5.87369
71	CJt090621	2.62747e-58	1.24661e-55	8.0947
72	CJt109886	3.96021e-57	1.85283e-54	5.80322
73	CJt067813	4.86904e-56	2.24683e-53	6.92339
74	CJt110979	1.75728e-55	7.99943e-53	4.07528
75	CJt023803	7.45917e-55	3.35026e-52	4.34057
76	CJt032282	7.85933e-55	3.48354e-52	7.369
77	CJt071649	8.9371e-55	3.87506e-52	6.61957
78	CJt111623	8.97271e-55	3.87506e-52	4.79587
79	CJt085974	1.64787e-54	7.0266e-52	6.29798
80	CJt034597	5.89976e-54	2.48424e-51	5.09211
81	CJt006189	1.13182e-53	4.70699e-51	5.64905
82	CJt013752	3.95602e-53	1.62515e-50	4.65623
83	CJt111719	6.99824e-53	2.84027e-50	8.72264
84	CJt044671	1.14476e-51	4.59077e-49	5.609
85	CJt042970	1.62884e-51	6.45518e-49	6.26437
86	CJt066834	5.22349e-51	2.04603e-48	5.88064
87	CJt017798	1.44258e-50	5.58561e-48	5.79641
88	CJt040779	1.50782e-50	5.77188e-48	7.5631
89	CJt098194	2.87734e-50	1.08906e-47	2.6504
90	CJt075724	5.58985e-50	2.09222e-47	5.55138
91	CJt034846	8.48219e-49	3.1399e-46	4.89743
92	CJt071572	1.64613e-48	6.02734e-46	3.73347
93	CJt059138	1.68029e-48	6.08628e-46	6.86127
94	CJt101004	2.90634e-48	1.04152e-45	2.01477	PF00249	Myb_DNA-binding
95	CJt095443	3.12244e-48	1.10718e-45	3.80402
96	CJt054485	5.37497e-48	1.88606e-45	4.72371
97	CJt052268	7.49325e-48	2.60224e-45	4.77281
98	CJt019180	1.19535e-46	4.10885e-44	-3.22729
99	CJt090919	7.22938e-46	2.45989e-43	4.04532
100	CJt018956	8.34428e-46	2.81085e-43	4.64378
101	CJt037838	1.0248e-45	3.41796e-43	7.11814	PF08744	NOZZLE
102	CJt089486	2.39024e-44	7.89388e-42	4.25267
103	CJt033660	4.50213e-44	1.47241e-41	2.28341
104	CJt112747	6.09284e-44	1.97349e-41	5.25413
105	CJt110523	1.46223e-43	4.69111e-41	4.75812
106	CJt114408	1.85858e-43	5.90644e-41	6.8612
107	CJt025362	1.99321e-43	6.27506e-41	2.80332
108	CJt037622	4.22694e-43	1.31841e-40	4.49719
109	CJt088480	6.012e-43	1.85798e-40	7.8932
110	CJt111636	6.25033e-43	1.91408e-40	-2.52558
111	CJt112379	1.64771e-42	5.00042e-40	2.90077
112	CJt109378	4.14467e-42	1.24658e-39	2.40178
113	CJt071094	5.40999e-42	1.61275e-39	2.80063
114	CJt035746	7.4115e-42	2.19003e-39	-2.43903
115	CJt085905	1.11247e-41	3.25868e-39	-2.07102
116	CJt069044	1.40825e-41	4.0895e-39	6.14381	PF00249	Myb_DNA-binding
117	CJt023576	2.14059e-41	6.16308e-39	9.69829
118	CJt066970	5.32853e-41	1.52116e-38	5.27942
119	CJt088676	9.71853e-41	2.75108e-38	3.6384
120	CJt109318	1.78726e-40	5.01715e-38	1.76291	PF00319	SRF-TF
121	CJt086027	1.86465e-40	5.19112e-38	5.20552
122	CJt076867	3.38191e-40	9.33796e-38	5.46877
123	CJt111852	6.34808e-40	1.73855e-37	3.30615
124	CJt114226	2.21461e-39	6.01623e-37	10.2764
125	CJt098543	8.49615e-39	2.27144e-36	5.12344
126	CJt109388	8.49319e-39	2.27144e-36	4.62844
127	CJt077298	9.21607e-39	2.44451e-36	7.90272
128	CJt034360	9.78645e-39	2.57552e-36	7.99691
129	CJt028230	1.025e-38	2.6766e-36	-2.26071
130	CJt114063	1.0366e-38	2.68608e-36	3.76838
131	CJt020506	1.38824e-38	3.56979e-36	2.56571
132	CJt091428	3.27095e-38	8.34736e-36	4.52908
133	CJt115385	3.32222e-38	8.41445e-36	2.6668
134	CJt041025	8.76093e-38	2.20239e-35	1.88622
135	CJt003789	1.36882e-37	3.41556e-35	3.18988
136	CJt113825	1.56043e-37	3.86504e-35	5.12791
137	CJt112305	1.64918e-37	4.05505e-35	5.56831
138	CJt087747	3.25132e-37	7.93651e-35	1.78185
139	CJt114112	4.01671e-37	9.73431e-35	4.79097
140	CJt046281	4.2666e-37	1.02661e-34	4.77809
141	CJt112676	6.73411e-37	1.60883e-34	5.21494
142	CJt017996	7.21517e-37	1.71162e-34	4.90717
143	CJt013715	1.5478e-36	3.64611e-34	5.7969
144	CJt112685	1.84537e-36	4.31688e-34	4.71356
145	CJt089756	4.94773e-36	1.14944e-33	7.4579
146	CJt115171	2.96045e-35	6.83054e-33	3.17027
147	CJt098352	3.95973e-35	9.07399e-33	7.48123
148	CJt110860	4.98236e-35	1.13402e-32	8.44969
149	CJt056852	6.09189e-35	1.37726e-32	2.58363
150	CJt048585	7.03123e-35	1.57903e-32	2.26524
151	CJt084596	7.17886e-35	1.6015e-32	3.53583
152	CJt085263	8.41971e-35	1.86596e-32	-6.41403
153	CJt071640	1.1505e-34	2.53305e-32	4.35823
154	CJt076989	1.38114e-34	3.00162e-32	8.61683
155	CJt111493	1.37312e-34	3.00162e-32	4.46476	PF00319	SRF-TF
156	CJt114951	1.53762e-34	3.32026e-32	3.03672
157	CJt037066	3.08913e-34	6.62806e-32	6.26974
158	CJt073640	4.80008e-34	1.02339e-31	7.07606
159	CJt040720	1.38644e-33	2.93733e-31	4.32109
160	CJt086809	1.50685e-33	3.17248e-31	3.96021
161	CJt113091	1.93568e-33	4.05001e-31	2.54633
162	CJt090618	2.48966e-33	5.17696e-31	-1.90094
163	CJt110577	3.54566e-33	7.32754e-31	3.93118
164	CJt108969	9.5276e-33	1.94513e-30	3.54552
165	CJt114101	9.50695e-33	1.94513e-30	-4.53735
166	CJt073386	2.86672e-32	5.81737e-30	4.34153	PF00319	SRF-TF
167	CJt068370	3.0337e-32	6.11935e-30	4.37321
168	CJt086652	9.19039e-32	1.84278e-29	2.19974
169	CJt077326	1.27044e-31	2.53231e-29	7.5478
170	CJt114433	3.73771e-31	7.40638e-29	-2.24857
171	CJt078209	4.19706e-31	8.26797e-29	3.02087	PF00249	Myb_DNA-binding
172	CJt032231	4.2661e-31	8.34018e-29	4.16443
173	CJt073693	4.28324e-31	8.34018e-29	2.68776
174	CJt111179	5.30902e-31	1.02781e-28	4.50016
175	CJt019672	7.20564e-31	1.38702e-28	-2.29609
176	CJt020923	7.30157e-31	1.3975e-28	2.25632
177	CJt048825	8.1447e-31	1.55007e-28	5.73038
178	CJt015893	1.1056e-30	2.09231e-28	3.37513
179	CJt086088	1.68392e-30	3.16898e-28	6.72186
180	CJt034537	1.78926e-30	3.3485e-28	-2.96038
181	CJt086097	1.81829e-30	3.38403e-28	3.23385	PF00010	HLH
182	CJt071598	2.2432e-30	4.1519e-28	3.64446
183	CJt116058	3.34132e-30	6.15059e-28	-2.23701
184	CJt109095	5.94453e-30	1.0883e-27	4.12261
185	CJt084736	7.11933e-30	1.29633e-27	4.42726
186	CJt037631	2.2736e-29	4.11766e-27	5.42636
187	CJt075041	2.43239e-29	4.38169e-27	3.1325
188	CJt088577	3.06204e-29	5.48659e-27	9.12855
189	CJt091820	4.01606e-29	7.15793e-27	4.77972
190	CJt112021	4.28226e-29	7.59222e-27	3.05697
191	CJt079180	5.49676e-29	9.69445e-27	3.06135
192	CJt112967	1.31649e-28	2.30976e-26	5.67317
193	CJt015540	1.70146e-28	2.9697e-26	-6.00644
194	CJt077661	2.19706e-28	3.81496e-26	3.60478
195	CJt111432	2.27928e-28	3.93743e-26	2.81031
196	CJt084155	2.47641e-28	4.25613e-26	1.65559
197	CJt114276	2.87657e-28	4.91879e-26	6.01136
198	CJt070638	2.96327e-28	5.04145e-26	5.73356
199	CJt090717	3.79366e-28	6.42177e-26	4.07647
200	CJt112404	5.91176e-28	9.95717e-26	5.07588
201	CJt112481	9.60765e-28	1.61017e-25	-6.21782
202	CJt090975	1.3515e-27	2.2538e-25	2.2226
203	CJt060509	1.5319e-27	2.54205e-25	6.97376
204	CJt012879	2.19907e-27	3.63126e-25	-1.77743
205	CJt109573	2.59098e-27	4.25754e-25	10.1355
206	CJt089297	2.67803e-27	4.37923e-25	3.83346
207	CJt076688	2.80406e-27	4.56317e-25	6.76181
208	CJt082850	3.08099e-27	4.98972e-25	-4.56316
209	CJt088188	4.46075e-27	7.18971e-25	2.74424
210	CJt110506	5.03439e-27	8.07564e-25	2.792
211	CJt115503	8.3219e-27	1.32859e-24	4.6906
212	CJt061941	8.69783e-27	1.38205e-24	6.46463
213	CJt033963	9.81781e-27	1.55269e-24	7.41617
214	CJt114817	1.14099e-26	1.79604e-24	-2.51834
215	CJt024183	1.26566e-26	1.98303e-24	6.12931
216	CJt021546	1.30597e-26	2.03671e-24	4.19053
217	CJt048391	1.85083e-26	2.87313e-24	4.77639
218	CJt014020	2.46766e-26	3.81311e-24	-3.22442
219	CJt040538	2.49801e-26	3.84237e-24	1.40653	PF00010	HLH
220	CJt059843	5.01758e-26	7.68283e-24	5.66629
221	CJt111337	6.00415e-26	9.15184e-24	4.45748
222	CJt002689	6.44539e-26	9.78015e-24	-2.24639
223	CJt116054	7.25753e-26	1.09631e-23	2.13845
224	CJt111000	8.03319e-26	1.20806e-23	3.55011
225	CJt080478	9.49635e-26	1.42175e-23	-1.53478
226	CJt098104	9.62981e-26	1.43535e-23	4.71884
227	CJt014258	1.6975e-25	2.51903e-23	4.72213
228	CJt040432	1.70879e-25	2.52466e-23	2.48114
229	CJt055811	1.81599e-25	2.67133e-23	-4.04796
230	CJt046921	1.95497e-25	2.86326e-23	6.93688
231	CJt104625	2.03887e-25	2.97322e-23	-4.48818
232	CJt098693	2.30473e-25	3.34643e-23	2.65039
233	CJt045229	2.69825e-25	3.90099e-23	2.06465
234	CJt087731	3.11425e-25	4.48319e-23	7.33161
235	CJt041976	3.16914e-25	4.54279e-23	5.64893
236	CJt099516	3.53829e-25	5.05046e-23	3.172
237	CJt110064	3.76775e-25	5.35529e-23	4.15394
238	CJt103155	3.87642e-25	5.4866e-23	2.61604
239	CJt086246	4.16211e-25	5.86632e-23	4.5874
240	CJt018504	6.31799e-25	8.86783e-23	2.92152	PF00249	Myb_DNA-binding
241	CJt085759	7.24056e-25	1.01206e-22	1.59409
242	CJt046761	7.33964e-25	1.01746e-22	4.1331
243	CJt086057	7.33087e-25	1.01746e-22	-1.95429	PF03791	KNOX2
244	CJt047864	7.69341e-25	1.06213e-22	3.75635
245	CJt046582	8.73241e-25	1.20065e-22	3.67407
246	CJt109191	1.08381e-24	1.48411e-22	6.30167
247	CJt110975	1.3654e-24	1.86214e-22	2.61439	PF00808	CBFD_NFYB_HMF
248	CJt028276	1.59549e-24	2.16717e-22	5.73561
249	CJt080553	2.10735e-24	2.85093e-22	4.40373
250	CJt110918	2.34273e-24	3.15668e-22	2.23217
251	CJt023003	2.70938e-24	3.63618e-22	5.02333
252	CJt044781	2.89987e-24	3.87639e-22	4.12122
253	CJt049902	3.79753e-24	5.05627e-22	-2.86156
254	CJt047098	4.38325e-24	5.81316e-22	2.61997
255	CJt003924	7.28739e-24	9.62678e-22	2.17274	PF00319	SRF-TF
256	CJt023671	7.91736e-24	1.04181e-21	6.5888
257	CJt049260	1.21785e-23	1.59628e-21	2.45859
258	CJt070906	1.24135e-23	1.62077e-21	5.42623
259	CJt077706	1.32636e-23	1.72509e-21	-2.66285
260	CJt115437	1.34689e-23	1.74505e-21	3.00221
261	CJt053273	1.44596e-23	1.86624e-21	6.87991
262	CJt113804	1.48189e-23	1.90531e-21	2.45262
263	CJt056224	1.57232e-23	2.01389e-21	3.02249
264	CJt023525	2.00791e-23	2.56206e-21	-3.4222
265	CJt026028	2.55053e-23	3.24215e-21	3.03789
266	CJt098098	2.60252e-23	3.29581e-21	5.7644
267	CJt023332	2.65251e-23	3.34654e-21	2.58345
268	CJt090525	3.13516e-23	3.9407e-21	1.92472
269	CJt114403	4.35701e-23	5.45614e-21	-4.27475
270	CJt000912	4.81325e-23	6.00516e-21	1.9174
271	CJt115370	5.5182e-23	6.85927e-21	3.89423
272	CJt024109	6.31455e-23	7.8203e-21	5.5189
273	CJt047398	6.9729e-23	8.604e-21	3.33961
274	CJt113234	8.29317e-23	1.01958e-20	3.76583
275	CJt026585	9.19537e-23	1.12638e-20	3.90313	PF00010	HLH
276	CJt044077	9.72086e-23	1.18644e-20	3.58399
277	CJt113862	1.07249e-22	1.30425e-20	2.4547
278	CJt090706	1.11597e-22	1.35225e-20	4.8966
279	CJt059443	1.23816e-22	1.49493e-20	4.00281
280	CJt028533	1.40381e-22	1.68889e-20	3.51161
281	CJt055788	1.41022e-22	1.69056e-20	5.07849
282	CJt113156	1.63206e-22	1.94956e-20	3.88174
283	CJt110690	2.55519e-22	3.04149e-20	4.83826
284	CJt111361	3.05896e-22	3.62831e-20	2.38785
285	CJt020440	3.70656e-22	4.38103e-20	3.24129
286	CJt053037	4.09455e-22	4.82269e-20	5.60412
287	CJt091894	4.5793e-22	5.37485e-20	4.76925
288	CJt026938	5.18193e-22	6.06106e-20	-2.99907
289	CJt046628	5.80363e-22	6.76475e-20	2.8143	PF00010	HLH
290	CJt111774	6.60777e-22	7.6755e-20	-2.55512
291	CJt032564	7.05916e-22	8.17165e-20	4.65265
292	CJt023795	7.11829e-22	8.21187e-20	-5.90403
293	CJt021220	7.63128e-22	8.77363e-20	3.05056
294	CJt109424	8.14052e-22	9.32726e-20	-1.66135
295	CJt089575	9.23732e-22	1.05481e-19	2.04269
296	CJt115443	1.15392e-21	1.31321e-19	4.59186
297	CJt091758	1.18495e-21	1.34399e-19	3.68249
298	CJt110049	1.21193e-21	1.36997e-19	-2.28848
299	CJt112356	1.32837e-21	1.49657e-19	2.58652
300	CJt032692	1.403e-21	1.57539e-19	6.78649
301	CJt032272	1.55483e-21	1.74007e-19	7.17698
302	CJt028649	1.62862e-21	1.81661e-19	6.78128
303	CJt023420	1.73491e-21	1.92879e-19	1.58269
304	CJt085487	1.78333e-21	1.97609e-19	4.01352
305	CJt075175	2.34423e-21	2.5891e-19	-1.31747
306	CJt062961	2.65939e-21	2.92759e-19	5.74957
307	CJt055136	3.32163e-21	3.6447e-19	-1.75581
308	CJt093395	3.62548e-21	3.96519e-19	1.911
309	CJt113440	4.12789e-21	4.50007e-19	2.66958
310	CJt089557	5.4263e-21	5.89646e-19	3.56703
311	CJt037854	5.78506e-21	6.26609e-19	-2.72324	PF00249	Myb_DNA-binding
312	CJt113423	6.02401e-21	6.504e-19	5.01116
313	CJt043913	6.18706e-21	6.6587e-19	3.45333
314	CJt010978	6.51573e-21	6.9901e-19	-5.27242
315	CJt115191	7.33785e-21	7.84707e-19	4.67534
316	CJt111115	8.37366e-21	8.92643e-19	5.63454
317	CJt089000	9.06875e-21	9.63691e-19	1.35709
318	CJt111555	1.07663e-20	1.14048e-18	3.71136
319	CJt104217	1.1048e-20	1.16665e-18	-1.59881
320	CJt032356	1.4168e-20	1.49145e-18	-1.54188
321	CJt114610	1.61117e-20	1.69077e-18	2.84325
322	CJt027586	1.82257e-20	1.90668e-18	2.98396
323	CJt013786	2.50427e-20	2.61173e-18	3.59514
324	CJt109233	2.91097e-20	3.02651e-18	2.68313
325	CJt109261	2.99233e-20	3.10153e-18	5.75907
326	CJt115591	3.38836e-20	3.50123e-18	4.10129
327	CJt032337	3.83232e-20	3.94788e-18	3.91237
328	CJt087586	3.86702e-20	3.97148e-18	4.71981
329	CJt042279	4.3643e-20	4.45832e-18	5.25478
330	CJt111981	4.36753e-20	4.45832e-18	5.3943
331	CJt036323	4.46548e-20	4.54453e-18	6.31752
332	CJt071945	4.63987e-20	4.70779e-18	1.90099
333	CJt041977	4.81217e-20	4.86795e-18	4.95903
334	CJt075518	5.11966e-20	5.1635e-18	3.98684
335	CJt073199	6.23974e-20	6.27439e-18	2.99672
336	CJt053170	6.74785e-20	6.76512e-18	3.49801
337	CJt108879	7.32907e-20	7.32603e-18	-1.68493
338	CJt043952	7.5027e-20	7.4774e-18	4.92608
339	CJt078458	9.11418e-20	9.05665e-18	4.53458
340	CJt115261	1.01768e-19	1.00828e-17	2.08895
341	CJt090211	1.07436e-19	1.06132e-17	-2.11458
342	CJt039100	1.12245e-19	1.10558e-17	-2.43874
343	CJt109991	1.34378e-19	1.31973e-17	-1.73864
344	CJt003253	1.36473e-19	1.3364e-17	2.44461
345	CJt051739	1.45539e-19	1.42106e-17	6.79092
346	CJt089028	1.58629e-19	1.54439e-17	3.91952
347	CJt053820	1.73372e-19	1.68306e-17	3.77645
348	CJt088483	1.86213e-19	1.80252e-17	-1.29218
349	CJt111320	2.15059e-19	2.07578e-17	-2.54001
350	CJt109048	2.26466e-19	2.17964e-17	4.08753
351	CJt025835	2.48198e-19	2.38199e-17	-2.59492
352	CJt045000	2.87787e-19	2.75409e-17	-2.27312
353	CJt025427	2.98844e-19	2.8518e-17	1.89297
354	CJt053051	3.13131e-19	2.9797e-17	5.3596
355	CJt113232	3.15406e-19	2.99289e-17	3.03114
356	CJt076720	3.1711e-19	3.0006e-17	6.41249
357	CJt097517	3.35628e-19	3.16694e-17	-2.04917
358	CJt063313	3.46065e-19	3.2563e-17	3.62152	PF05687	BES1_N
359	CJt112144	3.9005e-19	3.65996e-17	7.13231
360	CJt053069	4.90339e-19	4.58821e-17	4.6176
361	CJt057456	4.92777e-19	4.59825e-17	2.90126
362	CJt003537	4.96231e-19	4.61769e-17	2.02555
363	CJt093768	6.11742e-19	5.6769e-17	3.96456
364	CJt026015	6.21287e-19	5.74964e-17	-2.55745	PF00097	zf-C3HC4
365	CJt024049	6.35469e-19	5.86477e-17	2.00317
366	CJt080256	8.57146e-19	7.88902e-17	4.25285
367	CJt018630	9.62407e-19	8.83369e-17	1.89846
368	CJt019651	9.68385e-19	8.86441e-17	2.33493
369	CJt021280	1.21131e-18	1.1058e-16	1.57011
370	CJt105942	1.30748e-18	1.19037e-16	-2.5889
371	CJt076621	1.42868e-18	1.29721e-16	-2.04053
372	CJt051248	1.45743e-18	1.31976e-16	-1.73558
373	CJt104215	1.65446e-18	1.49416e-16	3.01058	PF00847	AP2
374	CJt110561	1.93978e-18	1.74715e-16	-2.71594
375	CJt087813	2.09303e-18	1.88016e-16	-1.30233
376	CJt040465	2.44682e-18	2.19212e-16	5.49167
377	CJt056244	2.57559e-18	2.30136e-16	5.20863
378	CJt114380	2.58608e-18	2.30462e-16	2.03545
379	CJt084896	2.6463e-18	2.35206e-16	-3.4914
380	CJt090707	2.81035e-18	2.4913e-16	2.7213
381	CJt086307	3.11573e-18	2.75476e-16	7.1649
382	CJt070398	3.17058e-18	2.79592e-16	4.01844
383	CJt109799	3.22249e-18	2.83428e-16	3.91652
384	CJt088142	3.26109e-18	2.86076e-16	-1.18711
385	CJt076380	3.37358e-18	2.95175e-16	-3.38271
386	CJt087415	3.69017e-18	3.22039e-16	1.23931
387	CJt077211	4.41127e-18	3.83974e-16	-4.4392
388	CJt112962	4.81085e-18	4.17676e-16	3.34134
389	CJt003170	5.03908e-18	4.36366e-16	3.65216
390	CJt013140	6.36865e-18	5.50088e-16	1.2344
391	CJt052959	6.844e-18	5.89635e-16	2.94467
392	CJt037984	7.4767e-18	6.425e-16	4.3818
393	CJt083630	7.69958e-18	6.5997e-16	-1.12936
394	CJt040149	7.75909e-18	6.63383e-16	2.1608
395	CJt115323	8.17301e-18	6.97003e-16	1.96596
396	CJt040602	8.81832e-18	7.50136e-16	3.79791
397	CJt045763	8.96308e-18	7.6053e-16	8.70177
398	CJt013753	9.02487e-18	7.63849e-16	3.5146
399	CJt094216	1.10195e-17	9.30329e-16	1.86691
400	CJt001387	1.12305e-17	9.45774e-16	1.4784
401	CJt036436	1.3871e-17	1.16524e-15	4.40911
402	CJt112861	1.45233e-17	1.21699e-15	-1.99781
403	CJt073776	1.46403e-17	1.22375e-15	3.51569
404	CJt013759	1.54881e-17	1.29142e-15	-1.39491
405	CJt010262	1.6912e-17	1.40666e-15	-1.17223	PF00046	Homeobox
406	CJt027987	1.72115e-17	1.42805e-15	2.08255	PF00808	CBFD_NFYB_HMF
407	CJt021123	2.53566e-17	2.09868e-15	-4.57804
408	CJt108908	2.59902e-17	2.14585e-15	2.00776
409	CJt090121	2.60613e-17	2.14646e-15	5.86379
410	CJt023257	2.7056e-17	2.22295e-15	-3.3089
411	CJt035037	2.76281e-17	2.26443e-15	2.27775
412	CJt026212	2.79973e-17	2.28912e-15	2.3194
413	CJt058918	3.06814e-17	2.49658e-15	1.5108
414	CJt094903	3.06829e-17	2.49658e-15	-1.37112
415	CJt030670	3.09208e-17	2.50988e-15	3.52931
416	CJt037691	3.2802e-17	2.65617e-15	6.63926
417	CJt043908	3.38676e-17	2.73588e-15	8.0557
418	CJt068355	3.70903e-17	2.98905e-15	-2.07223
419	CJt067423	3.75855e-17	3.02025e-15	3.55231
420	CJt113171	3.76568e-17	3.02025e-15	3.15094
421	CJt042383	4.73643e-17	3.78982e-15	4.28627
422	CJt065650	5.08367e-17	4.05802e-15	3.67156
423	CJt098039	5.56322e-17	4.43032e-15	5.04056
424	CJt115984	6.11677e-17	4.85966e-15	-3.82625
425	CJt110050	6.28083e-17	4.97826e-15	-2.40558
426	CJt089950	6.692e-17	5.29171e-15	4.29378
427	CJt089290	6.72687e-17	5.30682e-15	2.0866
428	CJt112586	7.19735e-17	5.66472e-15	3.37519
429	CJt049541	7.77709e-17	6.10674e-15	-1.95342
430	CJt012899	8.07178e-17	6.3234e-15	-1.13811
431	CJt074576	8.21804e-17	6.42304e-15	-4.28649
432	CJt052095	8.5315e-17	6.6526e-15	4.35265
433	CJt112124	9.11904e-17	7.09432e-15	2.65533
434	CJt100212	1.02413e-16	7.94902e-15	2.66854
435	CJt034213	1.07518e-16	8.32608e-15	2.43243
436	CJt111354	1.21213e-16	9.36511e-15	2.9919
437	CJt007128	1.23743e-16	9.53871e-15	-2.96378
438	CJt080876	1.47113e-16	1.13143e-14	4.30599
439	CJt084791	1.62006e-16	1.24313e-14	2.28351	PF02362	B3
440	CJt094613	1.92989e-16	1.4775e-14	4.35812
441	CJt066596	2.02966e-16	1.55036e-14	2.94768
442	CJt026343	2.13677e-16	1.62849e-14	3.79368
443	CJt000517	2.17532e-16	1.65413e-14	1.0871
444	CJt056102	2.24854e-16	1.70596e-14	5.66712
445	CJt090981	2.27482e-16	1.72202e-14	4.75529
446	CJt024486	2.49314e-16	1.88305e-14	-2.08249
447	CJt056333	2.63938e-16	1.98904e-14	4.3243	PF00249	Myb_DNA-binding
448	CJt109681	2.79212e-16	2.09945e-14	3.39178
449	CJt096651	3.32108e-16	2.49162e-14	3.36212
450	CJt114845	3.67302e-16	2.74954e-14	4.43259
451	CJt112047	3.81467e-16	2.84924e-14	-1.55777
452	CJt026817	3.83957e-16	2.8615e-14	1.44708
453	CJt115244	4.63219e-16	3.44459e-14	4.01237
454	CJt068769	4.70537e-16	3.4913e-14	1.06416
455	CJt037662	5.19317e-16	3.83634e-14	7.10127
456	CJt110081	5.18866e-16	3.83634e-14	-2.66361
457	CJt114062	5.28162e-16	3.89314e-14	4.66303
458	CJt073475	5.34048e-16	3.92794e-14	2.38688
459	CJt071061	5.94758e-16	4.36492e-14	3.7135
460	CJt110768	8.12147e-16	5.94738e-14	5.3336
461	CJt027594	8.85604e-16	6.47125e-14	3.55848
462	CJt090291	9.0275e-16	6.58226e-14	-1.36433
463	CJt101274	9.70254e-16	7.05918e-14	1.46296
464	CJt015161	1.00545e-15	7.29949e-14	3.01395
465	CJt040486	1.02557e-15	7.42952e-14	1.45269
466	CJt032230	1.0679e-15	7.7196e-14	7.01886
467	CJt030908	1.12736e-15	8.13198e-14	2.66185
468	CJt018608	1.21155e-15	8.72054e-14	4.28889
469	CJt058407	1.24105e-15	8.91385e-14	-1.5235
470	CJt089943	1.28326e-15	9.19739e-14	2.5084
471	CJt041614	1.29238e-15	9.24309e-14	1.90704
472	CJt045059	1.43534e-15	1.02438e-13	2.02146
473	CJt016799	1.61177e-15	1.14787e-13	4.67895
474	CJt030259	1.67246e-15	1.18858e-13	-1.70851
475	CJt088153	1.7799e-15	1.26227e-13	-2.0135
476	CJt017747	1.90767e-15	1.35004e-13	6.25669
477	CJt033820	1.97498e-15	1.39261e-13	5.12261
478	CJt044295	1.97609e-15	1.39261e-13	-2.52486
479	CJt073674	2.10594e-15	1.48101e-13	5.43986
480	CJt068246	2.35921e-15	1.65567e-13	3.15417	PF00847	AP2
481	CJt083058	2.39613e-15	1.67809e-13	4.10598
482	CJt052736	2.41653e-15	1.68886e-13	1.97378
483	CJt007923	2.51611e-15	1.75482e-13	-1.9858
484	CJt008903	2.9124e-15	2.02473e-13	-1.3046
485	CJt056492	2.91514e-15	2.02473e-13	2.10708
486	CJt047004	2.94548e-15	2.04159e-13	3.30421
487	CJt080367	2.96025e-15	2.04762e-13	2.16055
488	CJt026759	3.09707e-15	2.13787e-13	5.86549
489	CJt021088	3.23276e-15	2.22697e-13	3.74258
490	CJt055089	3.3897e-15	2.33031e-13	6.63899
491	CJt030312	3.41895e-15	2.34564e-13	3.51548
492	CJt063777	3.78806e-15	2.59359e-13	3.63065
493	CJt110567	3.79842e-15	2.5954e-13	3.56928
494	CJt034418	3.87144e-15	2.63995e-13	5.54045
495	CJt010592	4.55026e-15	3.09656e-13	2.05929
496	CJt111704	4.90608e-15	3.33198e-13	-1.83081
497	CJt005937	4.99438e-15	3.38513e-13	1.37198
498	CJt110767	5.52465e-15	3.73702e-13	4.67761
499	CJt061902	5.5536e-15	3.74907e-13	4.08625
500	CJt018139	6.1442e-15	4.13947e-13	-1.42245	PF03110	SBP
501	CJt058786	6.15741e-15	4.14009e-13	1.82501
502	CJt115033	6.33835e-15	4.25326e-13	3.26409	PF03514	GRAS
503	CJt042937	6.35138e-15	4.25353e-13	-2.14906
504	CJt009178	6.65117e-15	4.43666e-13	1.49518
505	CJt080244	6.64627e-15	4.43666e-13	1.99373
506	CJt065031	7.05815e-15	4.69883e-13	3.97549
507	CJt015349	7.22457e-15	4.80013e-13	-1.85598
508	CJt115938	7.69261e-15	5.10105e-13	-3.96792
509	CJt075668	8.26295e-15	5.46848e-13	-1.51033
510	CJt087659	8.36693e-15	5.52644e-13	3.60563
511	CJt026142	8.45691e-15	5.57494e-13	4.58787
512	CJt107277	8.50519e-15	5.59582e-13	1.68652
513	CJt042303	9.06206e-15	5.95058e-13	4.7479
514	CJt111784	9.10378e-15	5.96634e-13	1.60684
515	CJt040591	9.20554e-15	6.02132e-13	5.646
516	CJt036222	9.82058e-15	6.41116e-13	-2.82137
517	CJt096294	1.02183e-14	6.65794e-13	4.30626
518	CJt032589	1.04821e-14	6.81659e-13	-1.43358
519	CJt107599	1.14081e-14	7.40453e-13	-1.70977
520	CJt082127	1.16259e-14	7.53138e-13	2.95678
521	CJt115165	1.19724e-14	7.74091e-13	1.78578
522	CJt020304	1.20892e-14	7.80145e-13	3.58743
523	CJt096702	1.21994e-14	7.85755e-13	-3.00808
524	CJt109699	1.31291e-14	8.4402e-13	3.77923
525	CJt001013	1.33841e-14	8.58778e-13	-3.47318
526	CJt084075	1.4579e-14	9.33665e-13	1.3689
527	CJt009220	1.48279e-14	9.47801e-13	2.08055
528	CJt098107	1.5437e-14	9.84868e-13	-1.95563
529	CJt008539	1.55629e-14	9.91026e-13	-5.18956
530	CJt036840	1.65789e-14	1.05373e-12	3.08707
531	CJt056300	1.67934e-14	1.06535e-12	-2.56251	PF00412	LIM
532	CJt003091	1.73243e-14	1.09697e-12	2.19837	PF00847	AP2
533	CJt034292	1.83074e-14	1.15704e-12	5.57918
534	CJt069620	1.93123e-14	1.21826e-12	3.34711	PF00319	SRF-TF
535	CJt083455	1.942e-14	1.22277e-12	-1.28969
536	CJt087927	1.948e-14	1.22426e-12	2.38244
537	CJt072827	1.96291e-14	1.23133e-12	5.53933
538	CJt086495	2.09264e-14	1.31027e-12	-1.1036
539	CJt090086	2.13792e-14	1.33614e-12	-1.41718
540	CJt042816	2.24056e-14	1.39769e-12	5.2931
541	CJt015420	2.28062e-14	1.42006e-12	3.3637
542	CJt093663	2.30816e-14	1.43455e-12	7.67109
543	CJt094192	2.32912e-14	1.44491e-12	4.41584
544	CJt044657	2.44842e-14	1.51613e-12	-2.83183
545	CJt110808	2.47962e-14	1.53263e-12	2.48277
546	CJt016925	2.50335e-14	1.54447e-12	2.40629
547	CJt112934	2.60279e-14	1.60288e-12	2.64528
548	CJt082169	2.62784e-14	1.61535e-12	-2.63645
549	CJt017963	2.64902e-14	1.62541e-12	1.993
550	CJt030374	2.88623e-14	1.76774e-12	1.93975
551	CJt083271	3.05887e-14	1.87007e-12	1.95048
552	CJt055041	3.15199e-14	1.92351e-12	5.47095
553	CJt111805	3.32676e-14	2.0265e-12	2.26907
554	CJt036755	3.58906e-14	2.18233e-12	2.78232
555	CJt109544	3.67006e-14	2.22756e-12	-1.92062
556	CJt048509	3.7382e-14	2.26484e-12	3.58401
557	CJt110693	3.83115e-14	2.31698e-12	2.40427
558	CJt025042	3.99601e-14	2.41236e-12	-2.11911
559	CJt100825	4.5016e-14	2.70973e-12	1.89213
560	CJt105866	4.50469e-14	2.70973e-12	3.07687
561	CJt003451	4.67523e-14	2.8073e-12	2.23043
562	CJt067295	4.71894e-14	2.82851e-12	3.50844
563	CJt042435	5.42858e-14	3.24808e-12	4.1808
564	CJt114429	5.53025e-14	3.30305e-12	5.14292
565	CJt008578	5.57518e-14	3.32399e-12	-2.22014
566	CJt039583	5.87927e-14	3.4991e-12	6.09987
567	CJt111875	5.90886e-14	3.51051e-12	-1.32637
568	CJt115895	6.12266e-14	3.63112e-12	-1.7557
569	CJt082099	6.90391e-14	4.08726e-12	2.39127
570	CJt087247	7.09559e-14	4.19337e-12	4.39164
571	CJt087936	7.28826e-14	4.28468e-12	1.98263
572	CJt090777	7.28589e-14	4.28468e-12	-2.21039
573	CJt103726	7.26488e-14	4.28468e-12	-1.14808
574	CJt019952	7.44647e-14	4.37006e-12	3.67032
575	CJt044655	7.49312e-14	4.3898e-12	2.56071
576	CJt005201	8.51972e-14	4.98256e-12	-1.49644
577	CJt037550	8.65049e-14	5.05027e-12	2.07045	PF06200	tify
578	CJt100636	9.07555e-14	5.28925e-12	-2.5554
579	CJt112737	9.13991e-14	5.31756e-12	3.14316
580	CJt088428	9.23724e-14	5.36493e-12	-1.63258
581	CJt055571	9.52097e-14	5.5202e-12	2.29435
582	CJt098530	9.74452e-14	5.6401e-12	6.7246
583	CJt036673	1.01308e-13	5.85363e-12	4.2681
584	CJt098105	1.07076e-13	6.17629e-12	3.632
585	CJt112751	1.09454e-13	6.30265e-12	1.89844
586	CJt100215	1.13461e-13	6.52228e-12	1.04267
587	CJt058106	1.15229e-13	6.61264e-12	5.9467
588	CJt019477	1.17319e-13	6.72112e-12	1.83906
589	CJt112447	1.18488e-13	6.77657e-12	3.53905
590	CJt062676	1.20176e-13	6.86144e-12	4.71737
591	CJt085594	1.42016e-13	8.09467e-12	1.85865
592	CJt115450	1.47702e-13	8.40454e-12	1.36305
593	CJt111860	1.48526e-13	8.43721e-12	2.58688
594	CJt052907	1.57519e-13	8.93297e-12	1.70014
595	CJt090705	1.57992e-13	8.94476e-12	6.55842
596	CJt080878	1.60473e-13	9.06998e-12	-3.75181	PF00046	Homeobox
597	CJt057232	1.64173e-13	9.26356e-12	5.57928
598	CJt029552	1.79912e-13	1.01346e-11	2.99698
599	CJt096417	1.90618e-13	1.07198e-11	4.23495
600	CJt042274	1.94771e-13	1.09351e-11	2.19486
601	CJt008989	1.96226e-13	1.09984e-11	-1.92331
602	CJt075705	1.97191e-13	1.10342e-11	2.29735
603	CJt032523	1.98976e-13	1.11156e-11	-1.56323
604	CJt068625	2.00308e-13	1.11372e-11	0.978247
605	CJt094092	2.00355e-13	1.11372e-11	-1.24462
606	CJt105030u	1.9992e-13	1.11372e-11	-2.02809
607	CJt111252	2.06081e-13	1.14366e-11	1.50489
608	CJt018594	2.07321e-13	1.14865e-11	-3.18776
609	CJt100469	2.11235e-13	1.16842e-11	-1.15664
610	CJt010751	2.16661e-13	1.19647e-11	-2.11757
611	CJt024170	2.21741e-13	1.22251e-11	6.57771
612	CJt111655	2.24665e-13	1.23661e-11	2.70182
613	CJt000384	2.4065e-13	1.32244e-11	1.30787
614	CJt023902	2.44222e-13	1.33988e-11	1.66385
615	CJt086434	2.44716e-13	1.34041e-11	1.03243
616	CJt076198	2.46398e-13	1.34743e-11	-2.46882
617	CJt014279	2.48216e-13	1.35517e-11	4.04694
618	CJt005199	2.49301e-13	1.35889e-11	-2.63683
619	CJt044093	2.56468e-13	1.39345e-11	4.90496
620	CJt107228	2.56289e-13	1.39345e-11	-1.43687
621	CJt071195	2.60059e-13	1.41068e-11	3.61521
622	CJt115601	2.61324e-13	1.41527e-11	-1.57046
623	CJt029763	2.62932e-13	1.42169e-11	3.57142
624	CJt111517	2.71184e-13	1.46396e-11	-2.18155
625	CJt004283	2.80032e-13	1.50931e-11	-4.75377
626	CJt049517	2.81581e-13	1.51523e-11	-1.35568
627	CJt028111	2.82622e-13	1.5184e-11	4.409
628	CJt071318	2.85575e-13	1.53183e-11	-3.23955	PF03791	KNOX2
629	CJt113517	2.99065e-13	1.60164e-11	2.71882
630	CJt101996	3.06291e-13	1.63514e-11	-1.3106
631	CJt109952	3.06055e-13	1.63514e-11	3.02432
632	CJt077591	3.16831e-13	1.68873e-11	2.33941
633	CJt087808	3.20569e-13	1.70596e-11	1.09759
634	CJt113951	3.38537e-13	1.79873e-11	3.60343
635	CJt060646	3.40985e-13	1.80888e-11	7.52907
636	CJt021129	3.44206e-13	1.8231e-11	1.84816
637	CJt109267	3.48863e-13	1.84487e-11	4.24028
638	CJt096959	3.56068e-13	1.88002e-11	-1.73171
639	CJt023675	3.97916e-13	2.09768e-11	2.21317
640	CJt101304	4.1067e-13	2.16154e-11	-1.51119
641	CJt111644	4.18709e-13	2.20041e-11	3.32457
642	CJt062365	4.4459e-13	2.33278e-11	1.70828
643	CJt039296	4.48591e-13	2.35012e-11	3.86184
644	CJt057642	4.55486e-13	2.38253e-11	3.84537	PF00847	AP2
645	CJt011780	4.83241e-13	2.52379e-11	-1.87546
646	CJt045718	4.87137e-13	2.5402e-11	2.01445
647	CJt100330	4.9076e-13	2.55514e-11	-1.1711
648	CJt115037	4.9172e-13	2.55619e-11	3.79075
649	CJt047270	4.96968e-13	2.57948e-11	1.86525
650	CJt016372	5.1575e-13	2.66875e-11	6.78527
651	CJt108562	5.15643e-13	2.66875e-11	0.974378
652	CJt089865	5.17445e-13	2.67341e-11	3.95722
653	CJt060401	5.19788e-13	2.6814e-11	2.47622
654	CJt082835	5.31547e-13	2.73787e-11	2.34556
655	CJt034549	5.37624e-13	2.76495e-11	4.55863
656	CJt093088	5.45732e-13	2.80237e-11	-0.947434
657	CJt087048	5.7044e-13	2.92478e-11	-1.15674	PF03110	SBP
658	CJt062452	5.7411e-13	2.93913e-11	3.60064
659	CJt026011	5.76302e-13	2.94587e-11	4.82658
660	CJt064975	6.00653e-13	3.0657e-11	-1.98166
661	CJt110633	6.03613e-13	3.07614e-11	-2.00073
662	CJt113735	6.16126e-13	3.13517e-11	2.60553
663	CJt110548	6.32555e-13	3.21391e-11	3.95116
664	CJt053716	6.3535e-13	3.22325e-11	1.466
665	CJt024152	6.43014e-13	3.25723e-11	3.47612
666	CJt035648	6.73859e-13	3.40835e-11	4.56877
667	CJt004066	7.01242e-13	3.54154e-11	1.17461
668	CJt035385	7.19379e-13	3.6277e-11	-1.47885
669	CJt064251	7.43397e-13	3.74321e-11	3.08269
670	CJt025639	7.76279e-13	3.90294e-11	7.10279
671	CJt034445	8.06142e-13	4.04319e-11	2.09912
672	CJt111198	8.06573e-13	4.04319e-11	3.09534
673	CJt087416	8.21688e-13	4.11283e-11	-1.18146
674	CJt073519	8.30521e-13	4.15088e-11	3.79835
675	CJt006217	8.37775e-13	4.17534e-11	-1.96539
676	CJt079994	8.37893e-13	4.17534e-11	2.71449
677	CJt108627	8.72221e-13	4.33998e-11	1.99175
678	CJt095694	9.06477e-13	4.50049e-11	4.19044
679	CJt108751	9.07152e-13	4.50049e-11	1.81048
680	CJt115567	9.50403e-13	4.70813e-11	-1.91816
681	CJt015075	9.56592e-13	4.73183e-11	3.45638
682	CJt113391	9.6534e-13	4.7681e-11	4.20603
683	CJt105265	9.8227e-13	4.83754e-11	1.70775
684	CJt109883	9.81216e-13	4.83754e-11	2.26919
685	CJt023345	1.01751e-12	5.00377e-11	3.05845
686	CJt103769	1.03025e-12	5.05904e-11	-5.5339
687	CJt062131	1.03772e-12	5.08832e-11	4.06406
688	CJt111546	1.11078e-12	5.43864e-11	-2.02193
689	CJt075357	1.13988e-12	5.57298e-11	1.10293
690	CJt110645	1.14244e-12	5.57744e-11	3.4941
691	CJt017077	1.19383e-12	5.81987e-11	3.33086	PF00010	HLH
692	CJt097760	1.28152e-12	6.23835e-11	3.24196
693	CJt097204	1.28421e-12	6.24241e-11	-1.12584
694	CJt013621	1.29809e-12	6.30079e-11	2.02225
695	CJt115502	1.30951e-12	6.34709e-11	4.30752
696	CJt040875	1.31499e-12	6.36447e-11	-1.60479
697	CJt027791	1.32197e-12	6.38909e-11	-2.69997
698	CJt004910	1.3573e-12	6.55042e-11	-1.44622
699	CJt089608	1.36954e-12	6.60003e-11	-1.1367
700	CJt112799	1.42614e-12	6.86299e-11	5.07061
701	CJt109164	1.45692e-12	7.0011e-11	2.02635
702	CJt096069	1.56473e-12	7.50847e-11	2.74571
703	CJt115027	1.66631e-12	7.98455e-11	3.09447
704	CJt002768	1.84464e-12	8.8265e-11	-4.22862
705	CJt105592	1.96257e-12	9.37746e-11	-1.18387
706	CJt017944	2.04907e-12	9.77692e-11	3.24741
707	CJt041917	2.19068e-12	1.04378e-10	0.921266
708	CJt023760	2.20784e-12	1.04899e-10	2.81147
709	CJt109607	2.20548e-12	1.04899e-10	1.47352	PF08536	Whirly
710	CJt074521	2.30084e-12	1.09164e-10	3.83709
711	CJt022381	2.31567e-12	1.09713e-10	-1.9695
712	CJt029640	2.35289e-12	1.1132e-10	-1.12587
713	CJt016138	2.36012e-12	1.11505e-10	2.731
714	CJt023724	2.46108e-12	1.16112e-10	3.81566
715	CJt077364	2.59194e-12	1.22115e-10	1.59437
716	CJt077302	2.65613e-12	1.24964e-10	-2.78864
717	CJt108125	2.6702e-12	1.25451e-10	-2.73554
718	CJt040662	2.67402e-12	1.25455e-10	1.97701
719	CJt020326	2.70664e-12	1.26809e-10	-1.52617
720	CJt005222	2.72822e-12	1.27643e-10	-2.15554
721	CJt004405	2.81336e-12	1.31444e-10	-1.40649
722	CJt032642	2.8926e-12	1.34959e-10	3.20018
723	CJt055893	2.90898e-12	1.35535e-10	3.43996
724	CJt061258	3.16734e-12	1.47369e-10	-2.59302
725	CJt024638	3.22056e-12	1.49638e-10	2.28068
726	CJt025529	3.29057e-12	1.5268e-10	3.44563
727	CJt073931	3.30168e-12	1.52985e-10	2.20347
728	CJt044620	3.38001e-12	1.564e-10	4.93994
729	CJt110822	3.72553e-12	1.72151e-10	2.52245
730	CJt015229	3.83048e-12	1.76741e-10	-1.31534
731	CJt111433	3.83536e-12	1.76741e-10	3.46794
732	CJt010367	3.9708e-12	1.82733e-10	-1.0364
733	CJt098155	4.51471e-12	2.07479e-10	1.97703
734	CJt073427	4.57046e-12	2.09755e-10	1.64083
735	CJt036778	4.60064e-12	2.10853e-10	3.43595
736	CJt107685	4.70786e-12	2.15474e-10	1.83558
737	CJt063967	4.78421e-12	2.18672e-10	2.25711
738	CJt014507	4.84918e-12	2.21341e-10	-1.11044
739	CJt111369	5.11948e-12	2.33362e-10	3.52404
740	CJt015185	5.40401e-12	2.45999e-10	1.61723
741	CJt021355	5.59059e-12	2.54149e-10	2.13169
742	CJt071034	5.61296e-12	2.54822e-10	-4.21199
743	CJt019115	5.64228e-12	2.55809e-10	4.37184
744	CJt059383	5.66981e-12	2.56711e-10	3.60082
745	CJt094281	5.81026e-12	2.62717e-10	-1.62482
746	CJt056423	5.86709e-12	2.64931e-10	4.28103
747	CJt077117	5.92577e-12	2.67223e-10	2.3763
748	CJt041263	5.99217e-12	2.69496e-10	2.89463
749	CJt060478	5.99151e-12	2.69496e-10	2.71499
750	CJt001070	6.02107e-12	2.70434e-10	-1.49736
751	CJt114650	6.07691e-12	2.72579e-10	-1.78895
752	CJt056171	6.28169e-12	2.81389e-10	2.14813	PF02135	zf-TAZ
753	CJt104649	6.57393e-12	2.94089e-10	-1.3547	PF03791	KNOX2
754	CJt038973	6.61304e-12	2.95447e-10	2.48288
755	CJt112211	6.99721e-12	3.12196e-10	2.01435
756	CJt106204	7.01716e-12	3.12672e-10	-2.26543
757	CJt027822	7.28022e-12	3.23965e-10	2.83094
758	CJt025454	7.91878e-12	3.51916e-10	-1.59726
759	CJt073348	8.49169e-12	3.76879e-10	3.19949
760	CJt042174	8.61785e-12	3.81975e-10	-1.32444
761	CJt060245	8.8269e-12	3.90214e-10	2.48386
762	CJt113393	8.82003e-12	3.90214e-10	-2.4348
763	CJt064024	8.98568e-12	3.96713e-10	3.76649
764	CJt075266	9.28435e-12	4.09362e-10	6.28436
765	CJt086028	9.33207e-12	4.10928e-10	-1.6835
766	CJt103694	9.71554e-12	4.27255e-10	1.42479
767	CJt094501	9.92825e-12	4.36041e-10	4.30172
768	CJt062370	9.96879e-12	4.37251e-10	0.907609
769	CJt011135	1.02922e-11	4.50847e-10	-1.82398
770	CJt109183	1.06501e-11	4.65921e-10	1.57698
771	CJt008015	1.0729e-11	4.68764e-10	-1.97976
772	CJt067097	1.09996e-11	4.79965e-10	0.95334
773	CJt112140	1.12473e-11	4.90136e-10	2.61616
774	CJt088784	1.14037e-11	4.96311e-10	-1.07785
775	CJt039337	1.16751e-11	5.07467e-10	3.22723
776	CJt066893	1.17735e-11	5.11085e-10	6.44203
777	CJt079255	1.20626e-11	5.22961e-10	-1.15129
778	CJt106719	1.22949e-11	5.32346e-10	-1.78887
779	CJt080839	1.26078e-11	5.45195e-10	-2.56783
780	CJt109658	1.29627e-11	5.59824e-10	5.19808
781	CJt073646	1.30596e-11	5.63285e-10	-1.28013
782	CJt112746	1.31776e-11	5.67649e-10	3.92868
783	CJt053937	1.34335e-11	5.77195e-10	-2.39667
784	CJt064497	1.34325e-11	5.77195e-10	-1.59398
785	CJt018943	1.40719e-11	6.03854e-10	1.82972
786	CJt070734	1.41724e-11	6.07394e-10	2.06119
787	CJt055107	1.41979e-11	6.07712e-10	-0.916474
788	CJt096006	1.42256e-11	6.08124e-10	3.42538
789	CJt055522	1.47942e-11	6.3163e-10	6.54267
790	CJt111001	1.4901e-11	6.35384e-10	2.82948
791	CJt111161	1.53424e-11	6.53381e-10	3.28082
792	CJt110945	1.55786e-11	6.62601e-10	1.1202
793	CJt100041	1.56012e-11	6.62726e-10	-3.84368
794	CJt113293	1.63523e-11	6.93759e-10	3.66315
795	CJt052771	1.68022e-11	7.11948e-10	5.51079	PF00010	HLH
796	CJt078180	1.77611e-11	7.51632e-10	1.75131
797	CJt094310	1.83726e-11	7.76534e-10	-1.62658
798	CJt084573	1.93133e-11	8.15271e-10	-1.89417
799	CJt090292	1.94363e-11	8.19438e-10	1.25329
800	CJt089059	1.98986e-11	8.3788e-10	1.11579
801	CJt092493	2.02092e-11	8.49898e-10	3.91199
802	CJt113958	2.16065e-11	9.07526e-10	4.09084
803	CJt103477	2.17221e-11	9.11246e-10	1.10683
804	CJt040816	2.30987e-11	9.67791e-10	3.02477
805	CJt068713	2.46242e-11	1.03042e-09	1.94272
806	CJt068752	2.65811e-11	1.11093e-09	3.00833
807	CJt090603	2.68217e-11	1.1196e-09	3.89995
808	CJt049171	2.72382e-11	1.13557e-09	1.30388	PF00010	HLH
809	CJt031391	2.80027e-11	1.166e-09	3.01263
810	CJt087970	2.8367e-11	1.17972e-09	-0.949634
811	CJt109523	2.89582e-11	1.20282e-09	2.14643
812	CJt043024	2.92897e-11	1.21509e-09	1.30389
813	CJt059116	2.99477e-11	1.24086e-09	3.02412
814	CJt043994	3.02746e-11	1.25286e-09	-2.03578
815	CJt088283	3.09857e-11	1.28072e-09	-1.36354
816	CJt000730	3.14376e-11	1.2978e-09	2.49249
817	CJt023394	3.16031e-11	1.30304e-09	1.61829
818	CJt072299	3.17778e-11	1.30864e-09	2.73234
819	CJt021795	3.20769e-11	1.31935e-09	1.98412
820	CJt056907	3.29087e-11	1.3519e-09	1.78631
821	CJt112223	3.30688e-11	1.35683e-09	2.76812
822	CJt052511	3.40009e-11	1.39337e-09	3.30132
823	CJt100487	3.46212e-11	1.41707e-09	-2.23368
824	CJt035749	3.47968e-11	1.42253e-09	2.52781
825	CJt040464	3.5074e-11	1.43213e-09	2.7223
826	CJt048334	3.58621e-11	1.46253e-09	1.5132
827	CJt012130	3.87338e-11	1.57773e-09	-2.35189
828	CJt114418	4.02167e-11	1.63616e-09	1.72417
829	CJt032645	4.07502e-11	1.65586e-09	2.53747
830	CJt085873	4.15993e-11	1.68833e-09	-0.912629	PF02362	B3
831	CJt077037	4.17041e-11	1.69055e-09	-2.32871
832	CJt062162	4.19967e-11	1.70036e-09	7.00266
833	CJt037548	4.25508e-11	1.72073e-09	5.00188
834	CJt095197	4.39709e-11	1.77602e-09	3.15263
835	CJt021767	4.43998e-11	1.7912e-09	1.71375
836	CJt086735	4.50597e-11	1.81565e-09	-1.25043
837	CJt110292	4.75891e-11	1.91528e-09	-1.51759
838	CJt087453	4.76725e-11	1.91635e-09	-1.13714
839	CJt018780	4.79605e-11	1.92562e-09	-3.02564
840	CJt074473	4.83939e-11	1.94071e-09	2.47369
841	CJt032590	5.07528e-11	2.03289e-09	3.96987
842	CJt008561	5.26041e-11	2.10454e-09	-2.30942
843	CJt056384	5.27661e-11	2.10852e-09	1.56974
844	CJt005776	5.32487e-11	2.12528e-09	-2.28607
845	CJt056979	5.79391e-11	2.30975e-09	1.02603
846	CJt073334	5.9161e-11	2.35567e-09	3.9635
847	CJt071857	6.25153e-11	2.48629e-09	3.27846
848	CJt015125	6.3487e-11	2.52196e-09	2.17337
849	CJt105516	6.37095e-11	2.52782e-09	-3.07603
850	CJt028729	6.60626e-11	2.6181e-09	3.25521
851	CJt030294	6.6354e-11	2.62656e-09	2.69967
852	CJt105787	7.15691e-11	2.82933e-09	-3.04075
853	CJt108557	7.16445e-11	2.82933e-09	-3.31665
854	CJt043760	7.3077e-11	2.88252e-09	3.37442
855	CJt058136	7.35104e-11	2.89622e-09	5.85626
856	CJt046272	7.39344e-11	2.90953e-09	-1.15197
857	CJt023169	7.46059e-11	2.93253e-09	1.22228
858	CJt016717	7.87215e-11	3.09008e-09	-1.77351
859	CJt082656	7.87983e-11	3.09008e-09	-4.10148
860	CJt109498	7.88894e-11	3.09008e-09	-2.1371	PF03106	WRKY
861	CJt101154	8.07856e-11	3.15701e-09	-1.11606
862	CJt112224	8.07821e-11	3.15701e-09	5.10865
863	CJt105258	8.32221e-11	3.24846e-09	-1.71066
864	CJt072079	8.33248e-11	3.2487e-09	1.14598	PF04640	PLATZ
865	CJt073602	8.41036e-11	3.27528e-09	3.0276
866	CJt111530	9.06251e-11	3.52517e-09	4.66233
867	CJt077216	9.18646e-11	3.56926e-09	-2.26473
868	CJt111077	9.25894e-11	3.59328e-09	2.73805
869	CJt062542	9.28437e-11	3.599e-09	-1.12123	PF00847	AP2
870	CJt033981	9.30453e-11	3.60267e-09	1.12672
871	CJt109838	9.38202e-11	3.62851e-09	-1.24537
872	CJt080287	9.60767e-11	3.71151e-09	-1.56937
873	CJt087285	9.72508e-11	3.75257e-09	2.48095
874	CJt096633	9.96977e-11	3.84258e-09	3.14982
875	CJt113017	1.00682e-10	3.87608e-09	3.50252
876	CJt044739	1.01236e-10	3.89297e-09	3.26569
877	CJt034475	1.02075e-10	3.92073e-09	2.43988
878	CJt021111	1.03685e-10	3.97806e-09	1.05783
879	CJt094766	1.04143e-10	3.99106e-09	2.25031
880	CJt109787	1.0469e-10	4.0075e-09	1.21614
881	CJt087704	1.04847e-10	4.00893e-09	-1.07735
882	CJt097014	1.06203e-10	4.05618e-09	2.5968
883	CJt083800	1.10783e-10	4.22632e-09	-2.88759
884	CJt081591	1.12546e-10	4.2887e-09	-2.66808
885	CJt013746	1.15134e-10	4.38236e-09	1.75376
886	CJt013580	1.16726e-10	4.43294e-09	-1.3917
887	CJt094932	1.1671e-10	4.43294e-09	3.94147
888	CJt002173	1.20808e-10	4.58281e-09	-1.70998
889	CJt087816	1.21164e-10	4.59116e-09	1.41358	PF00010	HLH
890	CJt064147	1.22834e-10	4.64919e-09	3.35772
891	CJt062317	1.25387e-10	4.74049e-09	4.51118
892	CJt009707	1.28437e-10	4.85035e-09	-2.23923
893	CJt107993	1.28727e-10	4.85589e-09	1.68492
894	CJt086029	1.29989e-10	4.89801e-09	-1.23757
895	CJt004422	1.34441e-10	5.06011e-09	0.917742
896	CJt079198	1.35253e-10	5.08495e-09	3.32579
897	CJt109943	1.37489e-10	5.16329e-09	2.08766
898	CJt089345	1.37782e-10	5.16851e-09	-1.32055
899	CJt080904	1.40588e-10	5.2679e-09	1.43864
900	CJt041000	1.42152e-10	5.3206e-09	1.09316
901	CJt096596	1.42875e-10	5.34171e-09	-0.999319
902	CJt034970	1.45562e-10	5.43613e-09	1.42356
903	CJt114637	1.46358e-10	5.45981e-09	1.87661
904	CJt011843	1.47805e-10	5.50771e-09	1.59926	PF00249	Myb_DNA-binding
905	CJt090273	1.49617e-10	5.56907e-09	-0.848093
906	CJt054178	1.50118e-10	5.58154e-09	5.04843
907	CJt018779	1.50479e-10	5.58878e-09	-1.09386
908	CJt069651	1.51426e-10	5.61778e-09	3.93668
909	CJt114398	1.524e-10	5.64767e-09	3.80015
910	CJt053035	1.52671e-10	5.65152e-09	3.13447
911	CJt005732	1.52942e-10	5.65533e-09	2.33722
912	CJt011613	1.57514e-10	5.818e-09	-0.854528
913	CJt020698	1.61766e-10	5.96852e-09	-1.79935
914	CJt089385	1.62386e-10	5.98483e-09	-0.851023
915	CJt111874	1.63332e-10	6.01312e-09	2.08683
916	CJt111442	1.66714e-10	6.13094e-09	-0.93478
917	CJt027186	1.69842e-10	6.23914e-09	3.3292
918	CJt001956	1.71714e-10	6.30104e-09	-0.984009
919	CJt013872	1.72695e-10	6.33014e-09	5.26138	PF02319	E2F_TDP
920	CJt109611	1.76434e-10	6.46017e-09	2.62863
921	CJt042712	1.7743e-10	6.48959e-09	1.96019	PF00249	Myb_DNA-binding
922	CJt059091	1.78461e-10	6.52021e-09	1.79059
923	CJt113925	1.7922e-10	6.54086e-09	3.09865
924	CJt105245	1.80004e-10	6.56235e-09	-0.961434
925	CJt076653	1.81096e-10	6.59503e-09	3.75578
926	CJt035633	1.81348e-10	6.59706e-09	2.19105
927	CJt114137	1.8333e-10	6.66199e-09	1.91632
928	CJt044067	1.86454e-10	6.76819e-09	0.835541
929	CJt074309	1.94841e-10	7.06502e-09	2.58863
930	CJt112324	2.00084e-10	7.24735e-09	-1.09813
931	CJt111439	2.02507e-10	7.32722e-09	2.26362
932	CJt014906	2.03093e-10	7.34055e-09	-2.03337
933	CJt115933	2.03853e-10	7.36013e-09	-1.95689
934	CJt036815	2.11225e-10	7.61811e-09	2.25605
935	CJt021862	2.18414e-10	7.86898e-09	6.28215
936	CJt077728	2.22973e-10	8.02464e-09	2.6806
937	CJt080665	2.27153e-10	8.16637e-09	2.59139
938	CJt064828	2.27687e-10	8.17682e-09	3.59332
939	CJt014147	2.2926e-10	8.22454e-09	1.66947
940	CJt090880	2.33445e-10	8.36579e-09	3.10963
941	CJt088509	2.36388e-10	8.46224e-09	-0.898868
942	CJt080837	2.44904e-10	8.74848e-09	-3.01572
943	CJt103656	2.44662e-10	8.74848e-09	-2.52869
944	CJt020762	2.51811e-10	8.9857e-09	6.39811
945	CJt010944	2.52106e-10	8.98672e-09	1.80335
946	CJt037363	2.52726e-10	8.99928e-09	1.53316
947	CJt021734	2.60605e-10	9.26397e-09	-1.00346
948	CJt067780	2.60709e-10	9.26397e-09	-0.843661
949	CJt093111	2.68836e-10	9.54269e-09	-1.44628
950	CJt036587	2.75858e-10	9.78164e-09	-0.991243
951	CJt026125	2.80062e-10	9.92027e-09	-1.68644
952	CJt000587	2.80793e-10	9.93569e-09	2.23376
953	CJt002829	2.86492e-10	1.01267e-08	-1.23998
954	CJt020908	2.88324e-10	1.01808e-08	6.0736
955	CJt112677	2.99057e-10	1.05487e-08	1.19916
956	CJt085634	3.03128e-10	1.067e-08	-1.71155
957	CJt098398	3.0299e-10	1.067e-08	-2.77367
958	CJt018805	3.03612e-10	1.06759e-08	-3.3366
959	CJt114491	3.13626e-10	1.10165e-08	3.3407
960	CJt082477	3.14471e-10	1.10347e-08	-0.837996
961	CJt069273	3.40896e-10	1.19495e-08	2.98396
962	CJt100385	3.56018e-10	1.24665e-08	-0.834711
963	CJt082423	3.59204e-10	1.2565e-08	-0.88817
964	CJt096953	3.61809e-10	1.2643e-08	4.0412
965	CJt042250	3.67037e-10	1.28124e-08	-0.991163
966	CJt111209	3.69399e-10	1.28815e-08	0.851598
967	CJt087397	3.71647e-10	1.29466e-08	-0.970828
968	CJt019460	3.73099e-10	1.29837e-08	-1.27889
969	CJt002080	3.87945e-10	1.34864e-08	-4.14169
970	CJt094562	3.89847e-10	1.35385e-08	-1.19109
971	CJt037589	3.9189e-10	1.35955e-08	2.44124
972	CJt088580	3.9457e-10	1.36744e-08	0.908186
973	CJt085942	3.96673e-10	1.37331e-08	-0.943155
974	CJt114002	3.99493e-10	1.38166e-08	-1.18843
975	CJt109239	4.04705e-10	1.39824e-08	3.37026
976	CJt004072	4.08546e-10	1.41007e-08	-0.954142
977	CJt107584	4.14595e-10	1.42948e-08	1.25245
978	CJt037345	4.15581e-10	1.43142e-08	3.28105
979	CJt089266	4.18262e-10	1.43918e-08	2.69618
980	CJt006784	4.29384e-10	1.47594e-08	-4.11426
981	CJt013546	4.33972e-10	1.49019e-08	-1.89615
982	CJt036343	4.38225e-10	1.50326e-08	2.57796
983	CJt109009	4.4004e-10	1.50796e-08	3.99206
984	CJt067991	4.41721e-10	1.51218e-08	2.15864
985	CJt063985	4.52746e-10	1.54834e-08	-1.52611
986	CJt021274	4.55505e-10	1.5562e-08	1.66196	PF02362	B3
987	CJt089458	4.58009e-10	1.56317e-08	-1.42658	PF00072	Response_reg
988	CJt000208	4.66415e-10	1.59025e-08	-1.77962
989	CJt111497	4.73072e-10	1.61131e-08	2.91669
990	CJt005296	4.83206e-10	1.64417e-08	-2.07317
991	CJt100126	4.88206e-10	1.65951e-08	-3.86522
992	CJt090235	4.97895e-10	1.69073e-08	2.05644
993	CJt110765	5.08826e-10	1.72611e-08	3.20316
994	CJt068861	5.136e-10	1.74056e-08	0.826791
995	CJt101109	5.27373e-10	1.78544e-08	-3.84992	PF02362	B3
996	CJt085515	5.29839e-10	1.79198e-08	-1.72293
997	CJt040821	5.35771e-10	1.81023e-08	-2.76995
998	CJt085805	5.39309e-10	1.82036e-08	-1.02943
999	CJt019666	5.41365e-10	1.82509e-08	-2.82751
1000	CJt041239	5.41796e-10	1.82509e-08	-1.10287
1001	CJt011949	5.45499e-10	1.83573e-08	-0.852255
1002	CJt110640	5.54781e-10	1.8651e-08	2.92623
1003	CJt025596	5.65459e-10	1.89911e-08	4.23459
1004	CJt105293	5.84414e-10	1.96081e-08	-2.22176	PF02701	zf-Dof
1005	CJt053362	5.93419e-10	1.98904e-08	2.04754
1006	CJt016387	6.05011e-10	2.02588e-08	-2.26869
1007	CJt059391	6.31493e-10	2.11246e-08	4.85661
1008	CJt062459	6.34503e-10	2.12042e-08	2.08813
1009	CJt087358	6.56109e-10	2.19046e-08	4.68738
1010	CJt084081	6.63391e-10	2.21257e-08	-1.29869	PF03634	TCP
1011	CJt115514	6.80218e-10	2.26645e-08	-1.81013
1012	CJt100730	6.90801e-10	2.29944e-08	-3.87579
1013	CJt053357	6.97031e-10	2.31789e-08	1.64325
1014	CJt025541	7.16816e-10	2.38133e-08	1.58192
1015	CJt095702	7.25991e-10	2.40943e-08	5.31495
1016	CJt077417	7.26937e-10	2.4102e-08	-1.20966
1017	CJt082711	7.31949e-10	2.42443e-08	-2.89984
1018	CJt010444	7.35422e-10	2.42878e-08	1.30829
1019	CJt024066	7.35097e-10	2.42878e-08	-3.87238
1020	CJt030445	7.35426e-10	2.42878e-08	2.10019
1021	CJt074552	7.56243e-10	2.49508e-08	3.23271
1022	CJt035696	7.66636e-10	2.5269e-08	1.46225
1023	CJt000173	7.69126e-10	2.53263e-08	0.935184
1024	CJt060126	7.82772e-10	2.57504e-08	0.950325
1025	CJt016280	7.93511e-10	2.60529e-08	3.30354
1026	CJt110626	7.93422e-10	2.60529e-08	1.96421
1027	CJt056001	8.03276e-10	2.63478e-08	3.51362
1028	CJt051607	8.08424e-10	2.64908e-08	3.29132
1029	CJt112193	8.34864e-10	2.73306e-08	-1.91219
1030	CJt096078	8.55235e-10	2.79703e-08	3.20217
1031	CJt097793	8.61635e-10	2.81523e-08	3.91913	PF02362	B3
1032	CJt058684	8.67635e-10	2.83209e-08	-0.873203
1033	CJt000858	8.81542e-10	2.8747e-08	-0.885241
1034	CJt015175	9.02582e-10	2.94046e-08	6.76933
1035	CJt098048	9.06008e-10	2.94877e-08	3.449
1036	CJt110600	9.0763e-10	2.9512e-08	-2.07654
1037	CJt101054	9.18599e-10	2.98398e-08	-3.80905
1038	CJt012213	9.23766e-10	2.99788e-08	-1.91338
1039	CJt109436	9.27754e-10	3.00792e-08	-1.9222
1040	CJt088185	9.46645e-10	3.06622e-08	-0.944019
1041	CJt087189	9.50991e-10	3.07439e-08	-1.16664
1042	CJt115256	9.50695e-10	3.07439e-08	2.0298
1043	CJt015992	9.64096e-10	3.11078e-08	3.85742
1044	CJt092029	9.63662e-10	3.11078e-08	2.4153
1045	CJt094605	9.66483e-10	3.1155e-08	-1.35185
1046	CJt113050	9.72651e-10	3.13238e-08	-1.49237
1047	CJt111072	9.78419e-10	3.14795e-08	1.7894
1048	CJt112691	1.03897e-09	3.33957e-08	3.9548
1049	CJt046428	1.0414e-09	3.34419e-08	-1.59
1050	CJt044648	1.05155e-09	3.37356e-08	0.817781
1051	CJt077456	1.07189e-09	3.43556e-08	-1.88133
1052	CJt088227	1.07814e-09	3.44574e-08	-0.920241
1053	CJt102689	1.07641e-09	3.44574e-08	-3.17464
1054	CJt109608	1.07777e-09	3.44574e-08	-1.15551
1055	CJt088151	1.0824e-09	3.4561e-08	-0.890325	PF01167	Tub
1056	CJt011558	1.09772e-09	3.50168e-08	-2.49362
1057	CJt099094	1.11219e-09	3.54449e-08	-1.27838
1058	CJt096327	1.13732e-09	3.62115e-08	2.00932	PF00046	Homeobox
1059	CJt080314	1.17334e-09	3.73229e-08	5.03212
1060	CJt036041	1.17951e-09	3.74839e-08	-2.49873
1061	CJt100556	1.24124e-09	3.94083e-08	2.41959
1062	CJt114978	1.26233e-09	4.00403e-08	1.53838
1063	CJt096419	1.2958e-09	4.10634e-08	-1.92573
1064	CJt056269	1.30166e-09	4.12102e-08	2.6386
1065	CJt089620	1.32049e-09	4.17671e-08	-0.948599
1066	CJt064884	1.35096e-09	4.2691e-08	-1.27302
1067	CJt110476	1.36215e-09	4.30042e-08	3.00396
1068	CJt035151	1.36518e-09	4.30595e-08	-0.925936
1069	CJt114347	1.39696e-09	4.40206e-08	3.31809
1070	CJt099342	1.40246e-09	4.41526e-08	-1.21707
1071	CJt026861	1.40655e-09	4.42399e-08	2.06704
1072	CJt110184	1.43263e-09	4.50182e-08	2.30254
1073	CJt008914	1.50949e-09	4.73894e-08	-1.47471
1074	CJt107299	1.53445e-09	4.81281e-08	-0.795606
1075	CJt004534	1.56901e-09	4.91661e-08	-4.26639
1076	CJt110227	1.57553e-09	4.93245e-08	2.21441
1077	CJt072828	1.5787e-09	4.9378e-08	5.93591
1078	CJt011508	1.5807e-09	4.93947e-08	-3.29984
1079	CJt025825	1.58429e-09	4.94587e-08	1.8608
1080	CJt094885	1.58568e-09	4.94587e-08	1.55236
1081	CJt044007	1.58728e-09	4.94625e-08	1.58623
1082	CJt031437	1.61662e-09	5.03305e-08	2.22369
1083	CJt007898	1.67205e-09	5.20081e-08	-0.986482
1084	CJt043858	1.74634e-09	5.42685e-08	1.61677
1085	CJt057168	1.76529e-09	5.48071e-08	-2.07815
1086	CJt109794	1.78239e-09	5.52868e-08	-1.57704
1087	CJt114065	1.80285e-09	5.58702e-08	2.578
1088	CJt019463	1.8107e-09	5.60618e-08	1.41259
1089	CJt021126	1.85012e-09	5.72298e-08	-1.90073
1090	CJt071848	1.85657e-09	5.73766e-08	-3.57343
1091	CJt099927	1.86246e-09	5.75059e-08	1.84594
1092	CJt080247	1.88458e-09	5.81356e-08	2.61573	PF00847	AP2
1093	CJt114192	1.88879e-09	5.8212e-08	8.12815
1094	CJt097588	1.91175e-09	5.88658e-08	-2.01541
1095	CJt000014	1.92189e-09	5.91239e-08	-1.00031
1096	CJt025754	1.92618e-09	5.9202e-08	2.55519	PF00249	Myb_DNA-binding
1097	CJt110977	1.9978e-09	6.13472e-08	5.95933
1098	CJt111071	2.03652e-09	6.24791e-08	2.52841
1099	CJt086278	2.05189e-09	6.28937e-08	0.786543
1100	CJt105744	2.07975e-09	6.36894e-08	-3.03536
1101	CJt030384	2.11545e-09	6.47238e-08	2.32048
1102	CJt077531	2.14763e-09	6.56488e-08	3.776	PF00319	SRF-TF
1103	CJt098345	2.1681e-09	6.62144e-08	-0.98085
1104	CJt068462	2.18265e-09	6.65986e-08	-1.86481
1105	CJt000523	2.20695e-09	6.7279e-08	-2.20258
1106	CJt092421	2.21417e-09	6.74382e-08	-1.00681
1107	CJt018973	2.31184e-09	7.03492e-08	-3.47205
1108	CJt060372	2.34109e-09	7.1175e-08	3.35938
1109	CJt015061	2.37783e-09	7.22269e-08	0.864836
1110	CJt075374	2.39858e-09	7.27916e-08	-1.9933
1111	CJt037302	2.41729e-09	7.32932e-08	3.312
1112	CJt033979	2.47194e-09	7.48828e-08	-1.43519
1113	CJt061331	2.52784e-09	7.65074e-08	2.77122
1114	CJt088268	2.53501e-09	7.66557e-08	5.63916
1115	CJt036503	2.56837e-09	7.75946e-08	-1.21125
1116	CJt095293	2.6403e-09	7.96963e-08	4.68227
1117	CJt023212	2.6524e-09	7.999e-08	2.11106
1118	CJt113065	2.66395e-09	8.02663e-08	3.14303
1119	CJt060159	2.68351e-09	8.07836e-08	1.67584
1120	CJt013227	2.81206e-09	8.45777e-08	-1.1625
1121	CJt112797	2.85115e-09	8.56768e-08	-1.14772
1122	CJt057078	2.88703e-09	8.66777e-08	5.77405
1123	CJt099996	2.92093e-09	8.76176e-08	-3.03052
1124	CJt056597	2.92752e-09	8.7737e-08	1.81757	PF06200	tify
1125	CJt069282	2.93112e-09	8.77669e-08	2.26542
1126	CJt073485	2.95317e-09	8.83487e-08	-1.66967
1127	CJt025446	2.97182e-09	8.88276e-08	-0.99612
1128	CJt091341	3.01189e-09	8.99454e-08	-1.67922
1129	CJt049565	3.03999e-09	9.07043e-08	3.71293
1130	CJt057144	3.06206e-09	9.12818e-08	6.52006
1131	CJt085908	3.10793e-09	9.25673e-08	-0.822501
1132	CJt115532	3.15487e-09	9.38825e-08	4.69481
1133	CJt000189	3.16364e-09	9.40603e-08	-0.964567
1134	CJt034211	3.20513e-09	9.52099e-08	2.87227
1135	CJt109788	3.21671e-09	9.54695e-08	-1.96319
1136	CJt085782	3.22977e-09	9.57728e-08	-1.68285	PF00320	GATA
1137	CJt049735	3.30395e-09	9.78864e-08	2.42298
1138	CJt039155	3.32834e-09	9.85223e-08	2.98923
1139	CJt093252	3.39668e-09	1.00457e-07	-2.36069
1140	CJt110862	3.43107e-09	1.01385e-07	-1.20253
1141	CJt005859	3.48737e-09	1.02959e-07	2.26884
1142	CJt027328	3.50476e-09	1.03381e-07	-0.861126
1143	CJt104348	3.52534e-09	1.03897e-07	-0.901451
1144	CJt115594	3.61135e-09	1.06339e-07	3.75176
1145	CJt066724	3.8115e-09	1.12135e-07	-2.5746
1146	CJt111757	3.85639e-09	1.13356e-07	3.92918
1147	CJt002646	3.89677e-09	1.14443e-07	-2.35066
1148	CJt025249	3.91394e-09	1.14848e-07	2.24086
1149	CJt026781	3.94192e-09	1.15568e-07	-1.21601
1150	CJt072080	3.9488e-09	1.15669e-07	-1.73952
1151	CJt042385	3.98461e-09	1.16617e-07	-1.45196
1152	CJt111111	4.02848e-09	1.17798e-07	2.85606
1153	CJt074426	4.19332e-09	1.22512e-07	-2.88952
1154	CJt035028	4.22244e-09	1.23256e-07	1.56684
1155	CJt071019	4.24517e-09	1.23812e-07	-3.86536
1156	CJt096441	4.25317e-09	1.23938e-07	-1.13192
1157	CJt089549	4.25721e-09	1.23948e-07	-1.24599
1158	CJt086369	4.27489e-09	1.24356e-07	-1.50949
1159	CJt114368	4.35498e-09	1.26576e-07	-1.88138
1160	CJt024365	4.36342e-09	1.26712e-07	-2.86205
1161	CJt026874	4.42802e-09	1.28478e-07	-1.09893
1162	CJt103020	4.46559e-09	1.29456e-07	-0.980099
1163	CJt010018	4.48466e-09	1.29897e-07	1.62053
1164	CJt086343	4.52351e-09	1.3091e-07	7.15562
1165	CJt082382	4.53308e-09	1.31074e-07	-2.6864
1166	CJt096434	4.54146e-09	1.31204e-07	2.60289
1167	CJt099080	4.57602e-09	1.32089e-07	3.88885
1168	CJt038338	4.58913e-09	1.32354e-07	3.22496
1169	CJt000626	4.60238e-09	1.32623e-07	1.82131
1170	CJt021831	4.65665e-09	1.3405e-07	-0.833199
1171	CJt053836	4.65987e-09	1.3405e-07	4.11266
1172	CJt001361	4.71039e-09	1.35388e-07	-1.35173
1173	CJt008769	4.71489e-09	1.35401e-07	-2.59479
1174	CJt028672	4.85707e-09	1.39366e-07	1.48117
1175	CJt112792	4.87355e-09	1.3972e-07	0.934632
1176	CJt109532	5.01891e-09	1.43765e-07	0.801761
1177	CJt082155	5.04205e-09	1.44305e-07	1.62922
1178	CJt035357	5.0747e-09	1.45116e-07	-1.76113
1179	CJt078411	5.10855e-09	1.4596e-07	-1.33878
1180	CJt115338	5.1245e-09	1.46291e-07	2.8238
1181	CJt087832	5.14097e-09	1.46637e-07	-0.867528
1182	CJt114005	5.14538e-09	1.46639e-07	1.67671
1183	CJt092556	5.25535e-09	1.4952e-07	-2.48345	PF00447	HSF_DNA-bind
1184	CJt111476	5.25297e-09	1.4952e-07	3.86085
1185	CJt021445	5.26305e-09	1.49613e-07	-1.19556
1186	CJt036474	5.26827e-09	1.49635e-07	1.04575
1187	CJt060580	5.36804e-09	1.5234e-07	2.69855
1188	CJt037320	5.41288e-09	1.53354e-07	1.39611
1189	CJt092825	5.41041e-09	1.53354e-07	1.55871
1190	CJt115495	5.46853e-09	1.54801e-07	4.55788
1191	CJt023664	5.49534e-09	1.55302e-07	-3.7328
1192	CJt037623	5.49678e-09	1.55302e-07	1.05976
1193	CJt046689	5.50007e-09	1.55302e-07	4.78624
1194	CJt030393	5.62707e-09	1.58755e-07	-1.97588
1195	CJt027739	5.6905e-09	1.6041e-07	-1.77108	PF00096	zf-C2H2
1196	CJt093899	5.70215e-09	1.60604e-07	-1.66043	PF03110	SBP
1197	CJt016156	5.77043e-09	1.62142e-07	6.67762	PF02362	B3
1198	CJt086053	5.76752e-09	1.62142e-07	-0.853335
1199	CJt090018	5.77118e-09	1.62142e-07	3.04991
1200	CJt038351	5.92531e-09	1.66333e-07	2.22242
1201	CJt114634	5.93715e-09	1.66527e-07	2.44386
1202	CJt111500	5.96952e-09	1.67296e-07	1.452	PF00170	bZIP_1
1203	CJt111544	6.04368e-09	1.69233e-07	3.75926
1204	CJt015017	6.13576e-09	1.71669e-07	2.33593
1205	CJt020036	6.27878e-09	1.75524e-07	2.1404
1206	CJt100245	6.31839e-09	1.76485e-07	-1.29362
1207	CJt061032	6.34111e-09	1.76827e-07	3.04767
1208	CJt115885	6.33797e-09	1.76827e-07	1.80473
1209	CJt039670	6.36274e-09	1.77283e-07	2.93929
1210	CJt088290	6.65361e-09	1.85234e-07	-1.52036
1211	CJt041089	6.68167e-09	1.85862e-07	4.38803
1212	CJt002393	6.77623e-09	1.88337e-07	-2.42876
1213	CJt113088	6.86182e-09	1.90558e-07	4.4587
1214	CJt099619	6.88212e-09	1.90965e-07	3.56061
1215	CJt033574	7.057e-09	1.95656e-07	1.15874
1216	CJt114521	7.1011e-09	1.96717e-07	6.62355
1217	CJt014179	7.10756e-09	1.96734e-07	-1.84772
1218	CJt039193	7.30711e-09	2.02091e-07	3.4257
1219	CJt044002	7.33015e-09	2.02562e-07	-0.925087
1220	CJt018908	7.3436e-09	2.02768e-07	-0.89553
1221	CJt111929	7.43625e-09	2.05158e-07	2.10201
1222	CJt055730	7.55074e-09	2.08146e-07	-0.942942	PF00010	HLH
1223	CJt073800	7.58387e-09	2.08888e-07	-2.06529
1224	CJt028724	7.77687e-09	2.14029e-07	2.534
1225	CJt036690	7.83022e-09	2.15322e-07	3.79884
1226	CJt026669	7.84039e-09	2.15425e-07	-0.848264
1227	CJt087899	7.84971e-09	2.15506e-07	-0.785165
1228	CJt085797	7.8769e-09	2.16076e-07	0.802414
1229	CJt094590	7.88921e-09	2.16238e-07	1.05527
1230	CJt062287	7.99093e-09	2.18847e-07	3.73466
1231	CJt010446	8.04019e-09	2.19839e-07	-3.09036
1232	CJt089360	8.03414e-09	2.19839e-07	-0.760834
1233	CJt011392	8.05491e-09	2.20063e-07	-3.66825
1234	CJt080624	8.22151e-09	2.24433e-07	-3.069
1235	CJt105242	8.3876e-09	2.28781e-07	-2.13916
1236	CJt114287	8.6477e-09	2.35685e-07	2.02732
1237	CJt048499	8.69446e-09	2.36633e-07	2.71291
1238	CJt071152	8.69655e-09	2.36633e-07	4.86461
1239	CJt060811	8.77531e-09	2.38584e-07	1.30186
1240	CJt019700	8.83548e-09	2.40026e-07	2.84691
1241	CJt030493	8.8915e-09	2.41353e-07	1.31944
1242	CJt092885	8.91413e-09	2.41384e-07	0.943716	PF03634	TCP
1243	CJt096137	8.90813e-09	2.41384e-07	0.770253
1244	CJt098607	8.91359e-09	2.41384e-07	5.61294
1245	CJt089520	8.9916e-09	2.43286e-07	-0.880216
1246	CJt077658	9.19564e-09	2.48607e-07	-2.50404
1247	CJt021938	9.30978e-09	2.51491e-07	1.15084
1248	CJt034345	9.53249e-09	2.57301e-07	4.13842
1249	CJt104366	9.55613e-09	2.57732e-07	3.35707
1250	CJt089656	9.6082e-09	2.58774e-07	1.33689	PF04690	YABBY
1251	CJt096556	9.61011e-09	2.58774e-07	2.9328
1252	CJt084118	9.66001e-09	2.59702e-07	-0.773389
1253	CJt089503	9.65399e-09	2.59702e-07	-1.06589
1254	CJt101256	9.73914e-09	2.61621e-07	-2.40407
1255	CJt112246	9.82413e-09	2.63694e-07	1.5986
1256	CJt099609	9.833e-09	2.63722e-07	-1.22381
1257	CJt040847	9.93944e-09	2.66259e-07	2.97148
1258	CJt094647	9.94342e-09	2.66259e-07	-2.51562
1259	CJt007984	1.00582e-08	2.6912e-07	1.21461	PF03634	TCP
1260	CJt083764	1.02229e-08	2.73309e-07	2.08071
1261	CJt110852	1.03277e-08	2.75892e-07	1.59127
1262	CJt021908	1.03792e-08	2.77047e-07	-0.948133
1263	CJt068778	1.0415e-08	2.77782e-07	1.65552
1264	CJt109258	1.05953e-08	2.82368e-07	1.36019
1265	CJt008338	1.07766e-08	2.86898e-07	2.64589
1266	CJt008913	1.07823e-08	2.86898e-07	1.36776	PF00249	Myb_DNA-binding
1267	CJt040402	1.10935e-08	2.94944e-07	-1.43963
1268	CJt045259	1.12643e-08	2.9925e-07	-2.08905
1269	CJt099027	1.13081e-08	3.00176e-07	-1.7597	PF02362	B3
1270	CJt043986	1.15223e-08	3.05621e-07	-0.913048
1271	CJt003691	1.1828e-08	3.13302e-07	1.64931
1272	CJt022173	1.18305e-08	3.13302e-07	-1.06848
1273	CJt014241	1.19007e-08	3.14915e-07	1.22565
1274	CJt086767	1.19768e-08	3.1668e-07	-1.44862
1275	CJt097030	1.20939e-08	3.19276e-07	-1.2704
1276	CJt107447	1.20908e-08	3.19276e-07	-1.62839
1277	CJt041971	1.21815e-08	3.21335e-07	-1.02138
1278	CJt098137	1.22363e-08	3.22528e-07	-1.55517
1279	CJt000796	1.22755e-08	3.23056e-07	-0.848231
1280	CJt064708	1.22712e-08	3.23056e-07	3.14043
1281	CJt052172	1.23065e-08	3.2362e-07	4.06201
1282	CJt052246	1.23237e-08	3.23646e-07	1.71846
1283	CJt107046	1.23267e-08	3.23646e-07	1.42053
1284	CJt000475	1.23977e-08	3.25257e-07	-1.32903
1285	CJt095323	1.256e-08	3.29257e-07	2.64608
1286	CJt107392	1.28538e-08	3.36698e-07	-1.82067
1287	CJt042425	1.29297e-08	3.38424e-07	3.84866
1288	CJt025894	1.32454e-08	3.46417e-07	1.00305
1289	CJt083760	1.34851e-08	3.52413e-07	-2.03761
1290	CJt113287	1.35319e-08	3.53361e-07	4.00753
1291	CJt109208	1.36225e-08	3.55451e-07	-1.03341
1292	CJt112721	1.3721e-08	3.57744e-07	2.06699
1293	CJt040086	1.39483e-08	3.63388e-07	2.64349
1294	CJt110536	1.39995e-08	3.64442e-07	1.21629
1295	CJt088654	1.45673e-08	3.7893e-07	-1.29416
1296	CJt012836	1.45796e-08	3.78956e-07	1.60926
1297	CJt109507	1.46198e-08	3.79708e-07	4.20166
1298	CJt114092	1.48978e-08	3.86632e-07	5.90841
1299	CJt114010	1.50115e-08	3.89283e-07	2.07387
1300	CJt044245	1.50399e-08	3.89419e-07	0.985633
1301	CJt067990	1.50326e-08	3.89419e-07	3.15276
1302	CJt019085	1.55818e-08	4.02974e-07	2.59459
1303	CJt038516	1.55873e-08	4.02974e-07	-1.51268
1304	CJt111678	1.57611e-08	4.07154e-07	-1.06252
1305	CJt111289	1.58442e-08	4.08987e-07	-2.44164
1306	CJt002755	1.61168e-08	4.1546e-07	-0.859806
1307	CJt084391	1.61197e-08	4.1546e-07	-0.903647
1308	CJt112609	1.63724e-08	4.21651e-07	-1.14522
1309	CJt082093	1.64003e-08	4.22048e-07	1.07051
1310	CJt113133	1.66095e-08	4.27104e-07	2.86239
1311	CJt012331	1.67702e-08	4.30908e-07	0.814998
1312	CJt005269	1.70506e-08	4.3778e-07	1.92682
1313	CJt010224	1.71908e-08	4.41043e-07	-3.49367
1314	CJt084126	1.73997e-08	4.46063e-07	1.96487	PF00249	Myb_DNA-binding
1315	CJt025853	1.74826e-08	4.47846e-07	-3.97046
1316	CJt074447	1.76897e-08	4.52807e-07	-1.17836
1317	CJt061404	1.7875e-08	4.57203e-07	4.53313
1318	CJt013445	1.79828e-08	4.59613e-07	-1.16736
1319	CJt097999	1.8023e-08	4.6029e-07	6.95593
1320	CJt105110	1.82142e-08	4.6482e-07	-1.9139
1321	CJt087479	1.84875e-08	4.71437e-07	4.35387
1322	CJt005231	1.85714e-08	4.72863e-07	-0.749761
1323	CJt039028	1.85663e-08	4.72863e-07	0.867977	PF02365	NAM
1324	CJt002711	1.87035e-08	4.75866e-07	-2.58634
1325	CJt112911	1.90501e-08	4.84318e-07	3.68112
1326	CJt089106	1.92173e-08	4.882e-07	3.3282
1327	CJt065042	1.93309e-08	4.90717e-07	-1.28658
1328	CJt017638	1.94714e-08	4.9391e-07	2.08581
1329	CJt111906	1.9538e-08	4.95228e-07	0.98404
1330	CJt016553	2.01094e-08	5.09327e-07	5.71445
1331	CJt035391	2.01664e-08	5.10388e-07	2.73094
1332	CJt074021	2.05396e-08	5.19443e-07	3.15654
1333	CJt021843	2.06567e-08	5.22011e-07	-2.39596
1334	CJt026760	2.07209e-08	5.23241e-07	1.5823
1335	CJt107553	2.08484e-08	5.26067e-07	-1.01278
1336	CJt109841	2.1654e-08	5.45985e-07	-1.88982
1337	CJt036442	2.21607e-08	5.58344e-07	-1.24504
1338	CJt078985	2.22828e-08	5.61e-07	-4.74225
1339	CJt012322	2.23927e-08	5.63346e-07	-1.43055
1340	CJt097280	2.30195e-08	5.78293e-07	-1.99904
1341	CJt111687	2.30212e-08	5.78293e-07	1.01633
1342	CJt070793	2.34727e-08	5.88994e-07	2.48851
1343	CJt112780	2.34821e-08	5.88994e-07	1.20568
1344	CJt085751	2.39867e-08	6.01202e-07	-1.28664
1345	CJt035080	2.43932e-08	6.10937e-07	3.51326	PF00249	Myb_DNA-binding
1346	CJt002724	2.44313e-08	6.10983e-07	2.10256
1347	CJt010250	2.44303e-08	6.10983e-07	-2.27382
1348	CJt054986	2.48727e-08	6.21297e-07	3.68434
1349	CJt092936	2.48806e-08	6.21297e-07	3.75446
1350	CJt109750	2.49657e-08	6.22958e-07	-1.68304
1351	CJt032343	2.5163e-08	6.27419e-07	1.84405
1352	CJt090325	2.52408e-08	6.28427e-07	3.00831
1353	CJt113403	2.52343e-08	6.28427e-07	-1.09159
1354	CJt037497	2.53167e-08	6.29386e-07	1.02046
1355	CJt076056	2.5309e-08	6.29386e-07	-2.87499
1356	CJt011973	2.54661e-08	6.32632e-07	1.50425
1357	CJt001575	2.55303e-08	6.33762e-07	0.825365
1358	CJt001905	2.55604e-08	6.34041e-07	-3.52588
1359	CJt053120	2.59973e-08	6.44403e-07	1.1294
1360	CJt058563	2.61741e-08	6.48309e-07	-0.985659
1361	CJt111893	2.63311e-08	6.51718e-07	1.89528
1362	CJt107067	2.64617e-08	6.5447e-07	2.00313
1363	CJt030754	2.68831e-08	6.64404e-07	4.22695
1364	CJt063391	2.73884e-08	6.76396e-07	2.3382
1365	CJt100011	2.74968e-08	6.78576e-07	-0.762037
1366	CJt009091	2.80276e-08	6.91169e-07	-1.58405
1367	CJt049538	2.82897e-08	6.96608e-07	1.23478	PF00010	HLH
1368	CJt085286	2.82865e-08	6.96608e-07	1.96522
1369	CJt111094	2.83102e-08	6.96608e-07	1.5791
1370	CJt107167	2.85058e-08	7.0091e-07	1.87931
1371	CJt088453	2.87662e-08	7.06796e-07	1.12016	PF02362	B3
1372	CJt001516	2.88019e-08	7.06843e-07	-1.56678
1373	CJt073289	2.88101e-08	7.06843e-07	3.58272
1374	CJt037679	2.91925e-08	7.15706e-07	5.07424
1375	CJt116073	2.92418e-08	7.16392e-07	-2.74704
1376	CJt007541	2.94482e-08	7.20924e-07	-0.766615
1377	CJt088556	2.95499e-08	7.22889e-07	-1.43486
1378	CJt111223	3.00208e-08	7.33875e-07	1.83147
1379	CJt025605	3.0162e-08	7.36792e-07	1.41923
1380	CJt062656	3.05623e-08	7.46029e-07	4.50939
1381	CJt111910	3.08385e-08	7.52228e-07	-0.80346
1382	CJt008849	3.10343e-08	7.56456e-07	2.12359
1383	CJt054033	3.13096e-08	7.62613e-07	2.38253
1384	CJt073350	3.13354e-08	7.62691e-07	-0.757261
1385	CJt067979	3.14556e-08	7.65064e-07	3.49098
1386	CJt009210	3.14997e-08	7.65584e-07	-1.41413
1387	CJt064067	3.15962e-08	7.67353e-07	2.77785
1388	CJt098258	3.1618e-08	7.67353e-07	3.09582
1389	CJt105746	3.16824e-08	7.6836e-07	-3.85193
1390	CJt029768	3.17967e-08	7.70578e-07	3.07195
1391	CJt077774	3.19131e-08	7.72843e-07	1.95027
1392	CJt090775	3.2101e-08	7.76835e-07	4.04329
1393	CJt046638	3.22732e-08	7.79991e-07	-1.35207
1394	CJt087566	3.22777e-08	7.79991e-07	-0.884897
1395	CJt109336	3.35387e-08	8.09881e-07	-1.56428
1396	CJt112830	3.43015e-08	8.27708e-07	2.60311
1397	CJt098709	3.47026e-08	8.36786e-07	1.09383
1398	CJt089497	3.49471e-08	8.42079e-07	3.24452	PF00249	Myb_DNA-binding
1399	CJt095927	3.50857e-08	8.44816e-07	1.53408
1400	CJt052779	3.53714e-08	8.51087e-07	-1.3344
1401	CJt087615	3.56677e-08	8.57604e-07	-0.945467
1402	CJt087413	3.58159e-08	8.60552e-07	-1.06845
1403	CJt023256	3.62394e-08	8.70108e-07	-1.62929
1404	CJt114551	3.64219e-08	8.73866e-07	1.92233
1405	CJt036255	3.64591e-08	8.74136e-07	-1.51405
1406	CJt110135	3.6576e-08	8.76316e-07	-3.55538
1407	CJt045158	3.66596e-08	8.77694e-07	3.08184
1408	CJt082455	3.70919e-08	8.87413e-07	-1.79075
1409	CJt058341	3.75749e-08	8.9833e-07	2.81273
1410	CJt113891	3.7825e-08	9.03668e-07	1.71628
1411	CJt112237	3.78524e-08	9.03682e-07	2.45901
1412	CJt047209	3.7979e-08	9.06062e-07	2.33599
1413	CJt114651	3.83249e-08	9.13669e-07	-1.13424
1414	CJt109391	3.84109e-08	9.1507e-07	1.61416
1415	CJt040744	3.88006e-08	9.237e-07	-1.74323
1416	CJt022600	3.913e-08	9.30886e-07	3.18452
1417	CJt095086	3.92819e-08	9.33839e-07	3.16753
1418	CJt011019	3.93104e-08	9.33859e-07	-1.84054
1419	CJt113004	3.95971e-08	9.40006e-07	2.1317
1420	CJt086647	3.97819e-08	9.43727e-07	-1.58269
1421	CJt100507	4.01907e-08	9.52756e-07	-2.36945
1422	CJt095188	4.02301e-08	9.53018e-07	1.66649
1423	CJt091960	4.03006e-08	9.54017e-07	2.34064
1424	CJt046767	4.06887e-08	9.62528e-07	-1.6013
1425	CJt040577	4.07872e-08	9.64181e-07	-1.12679
1426	CJt004133	4.0859e-08	9.652e-07	-1.10597
1427	CJt098822	4.11402e-08	9.70723e-07	-1.46736
1428	CJt100311	4.11504e-08	9.70723e-07	0.816014
1429	CJt090714	4.11876e-08	9.7092e-07	-0.719937
1430	CJt042485	4.13856e-08	9.74905e-07	-1.75792
1431	CJt021789	4.15871e-08	9.78967e-07	-0.959852	PF00249	Myb_DNA-binding
1432	CJt106577	4.17945e-08	9.83164e-07	-3.31152
1433	CJt024829	4.20828e-08	9.89164e-07	1.08273
1434	CJt092478	4.21083e-08	9.89164e-07	1.10141
1435	CJt002720	4.25214e-08	9.98172e-07	-1.79551
1436	CJt058247	4.36836e-08	1.02474e-06	1.63688
1437	CJt060911	4.38331e-08	1.02753e-06	-1.36804
1438	CJt037096	4.39512e-08	1.02958e-06	-2.3409
1439	CJt098461	4.42466e-08	1.03578e-06	-1.26353
1440	CJt007965	4.43519e-08	1.03752e-06	-1.3652
1441	CJt086858	4.43822e-08	1.03752e-06	-0.854914
1442	CJt096788	4.44587e-08	1.03858e-06	-1.26689
1443	CJt078625	4.46448e-08	1.04221e-06	-0.80042
1444	CJt087891	4.49868e-08	1.04946e-06	-0.785016
1445	CJt086375	4.56123e-08	1.06332e-06	-2.02964
1446	CJt048206	4.58943e-08	1.06915e-06	1.117
1447	CJt065503	4.63375e-08	1.07873e-06	1.39755
1448	CJt013162	4.6485e-08	1.08142e-06	0.755448
1449	CJt020925	4.65352e-08	1.08184e-06	-1.99827
1450	CJt039386	4.78582e-08	1.11183e-06	4.81047
1451	CJt108704	4.80291e-08	1.11503e-06	-2.85795
1452	CJt046733	4.85365e-08	1.12456e-06	-1.87839
1453	CJt100360	4.85399e-08	1.12456e-06	-1.93888
1454	CJt106561	4.84766e-08	1.12456e-06	-3.33866	PF00319	SRF-TF
1455	CJt035613	4.90321e-08	1.13519e-06	-1.05611
1456	CJt083944	4.91571e-08	1.1373e-06	-1.85361	PF00010	HLH
1457	CJt027138	4.95013e-08	1.14447e-06	-1.68614	PF00249	Myb_DNA-binding
1458	CJt113806	5.06722e-08	1.17074e-06	3.85817
1459	CJt034458	5.10945e-08	1.17969e-06	3.59822
1460	CJt044646	5.13174e-08	1.18403e-06	1.42799
1461	CJt003764	5.19768e-08	1.19842e-06	-0.817836
1462	CJt026900	5.20561e-08	1.19943e-06	2.81806
1463	CJt013732	5.23246e-08	1.20479e-06	-1.05308
1464	CJt026975	5.26427e-08	1.21129e-06	-1.73209	PF00320	GATA
1465	CJt104054	5.2727e-08	1.2124e-06	-0.729137
1466	CJt051573	5.27711e-08	1.21258e-06	1.04425
1467	CJt080251	5.29362e-08	1.21555e-06	-1.62504
1468	CJt090081	5.29827e-08	1.21579e-06	0.829886
1469	CJt114141	5.31223e-08	1.21816e-06	2.11135
1470	CJt102981	5.33247e-08	1.22197e-06	-0.853688
1471	CJt007266	5.36221e-08	1.22795e-06	-0.75074
1472	CJt055765	5.45207e-08	1.24683e-06	4.40429
1473	CJt088133	5.44879e-08	1.24683e-06	0.863542
1474	CJt000965	5.47112e-08	1.25034e-06	-0.86122
1475	CJt025792	5.50878e-08	1.25809e-06	-2.99849
1476	CJt073468	5.56753e-08	1.27065e-06	-1.4895
1477	CJt112669	5.57402e-08	1.27127e-06	5.06323
1478	CJt077285	5.6352e-08	1.28435e-06	-1.00947
1479	CJt021863	5.79393e-08	1.31913e-06	-1.95494	PF03514	GRAS
1480	CJt101034	5.79563e-08	1.31913e-06	-2.73619
1481	CJt109279	5.80128e-08	1.31953e-06	1.18952
1482	CJt088064	5.82812e-08	1.32474e-06	1.24154
1483	CJt087055	5.83393e-08	1.32516e-06	-0.86343
1484	CJt025689	5.85559e-08	1.32919e-06	2.01653
1485	CJt112858	5.91161e-08	1.341e-06	-1.50126
1486	CJt023185	5.97308e-08	1.35403e-06	-2.41568
1487	CJt074071	5.99011e-08	1.35698e-06	5.02299
1488	CJt109121	5.99779e-08	1.35781e-06	0.778599
1489	CJt111720	6.06665e-08	1.37247e-06	3.60019
1490	CJt112041	6.12454e-08	1.38464e-06	-1.74801
1491	CJt071934	6.31262e-08	1.4262e-06	2.80529
1492	CJt110951	6.43306e-08	1.45244e-06	2.51707
1493	CJt065597	6.51617e-08	1.47022e-06	1.71217
1494	CJt065045	6.77485e-08	1.52756e-06	2.99547
1495	CJt101844	6.80863e-08	1.53323e-06	1.66224
1496	CJt113068	6.80909e-08	1.53323e-06	3.02915
1497	CJt046415	6.83265e-08	1.53751e-06	2.49142
1498	CJt041200	6.96059e-08	1.56525e-06	3.45139
1499	CJt022458	6.97718e-08	1.56689e-06	4.11808
1500	CJt068530	6.97706e-08	1.56689e-06	-1.58418
1501	CJt008923	7.05111e-08	1.58244e-06	-1.74991
1502	CJt101852	7.09195e-08	1.59054e-06	-0.820018
1503	CJt090631	7.13215e-08	1.59849e-06	0.96801
1504	CJt096692	7.17521e-08	1.60707e-06	0.969549
1505	CJt105982	7.19352e-08	1.61011e-06	-0.739322
1506	CJt005183	7.21055e-08	1.61273e-06	1.05454
1507	CJt068958	7.21481e-08	1.61273e-06	-0.880055
1508	CJt112811	7.28753e-08	1.6279e-06	3.74917
1509	CJt021052	7.3657e-08	1.64428e-06	-2.02072
1510	CJt058512	7.42528e-08	1.65648e-06	1.44461
1511	CJt084363	7.49151e-08	1.67015e-06	-4.29904
1512	CJt058989	7.54998e-08	1.68207e-06	1.70928
1513	CJt053131	7.65105e-08	1.70346e-06	4.57496
1514	CJt088590	7.70632e-08	1.71463e-06	1.44225
1515	CJt020040	7.83303e-08	1.74167e-06	-3.7065
1516	CJt050975	7.88501e-08	1.75205e-06	-2.0431
1517	CJt103622	7.89529e-08	1.75205e-06	-3.13904
1518	CJt105750	7.89127e-08	1.75205e-06	-1.31444
1519	CJt024003	7.94381e-08	1.76049e-06	-1.1144
1520	CJt100604	7.94372e-08	1.76049e-06	2.08579
1521	CJt082075	8.03442e-08	1.77941e-06	1.70272
1522	CJt003492	8.06166e-08	1.78427e-06	-1.06937
1523	CJt111696	8.06999e-08	1.78494e-06	1.00599
1524	CJt095573	8.08407e-08	1.78688e-06	1.76685
1525	CJt111097	8.12172e-08	1.79402e-06	-1.19662
1526	CJt006904	8.28849e-08	1.8285e-06	-1.43825
1527	CJt113471	8.28866e-08	1.8285e-06	1.59139
1528	CJt112610	8.29734e-08	1.82922e-06	2.50118
1529	CJt054185	8.38133e-08	1.84652e-06	-0.945811
1530	CJt086290	8.49439e-08	1.87021e-06	-0.866146
1531	CJt111955	8.60225e-08	1.89272e-06	2.56917
1532	CJt114291	8.69976e-08	1.91293e-06	-0.854972
1533	CJt002153	8.8768e-08	1.95058e-06	-2.8695
1534	CJt070240	8.90951e-08	1.95649e-06	3.94571	PF00046	Homeobox
1535	CJt059033	8.94923e-08	1.96393e-06	-0.825446
1536	CJt008155	9.04466e-08	1.98229e-06	2.88553
1537	CJt018446	9.03887e-08	1.98229e-06	-1.29428
1538	CJt052849	9.06239e-08	1.98489e-06	-0.838006
1539	CJt013544	9.08858e-08	1.98933e-06	-0.739467
1540	CJt011941	9.15516e-08	2.0026e-06	-2.08953
1541	CJt101227	9.32838e-08	2.03917e-06	0.957179
1542	CJt002469	9.35041e-08	2.04266e-06	-3.12039
1543	CJt109290	9.38884e-08	2.04973e-06	4.26695
1544	CJt060393	9.39904e-08	2.05062e-06	0.902503
1545	CJt004299	9.51274e-08	2.07096e-06	-3.00683
1546	CJt037192	9.51687e-08	2.07096e-06	-1.42693
1547	CJt088437	9.50811e-08	2.07096e-06	-1.05477
1548	CJt113538	9.51598e-08	2.07096e-06	1.39448
1549	CJt074409	9.55716e-08	2.07839e-06	-1.66257
1550	CJt089208	9.66916e-08	2.10139e-06	-0.97292
1551	CJt016306	9.69155e-08	2.1049e-06	0.932789
1552	CJt050306	9.79731e-08	2.12649e-06	-1.10509
1553	CJt046545	9.8954e-08	2.14502e-06	3.81898
1554	CJt102476	9.89218e-08	2.14502e-06	-0.785077
1555	CJt042904	9.90424e-08	2.14556e-06	2.92905	PF05687	BES1_N
1556	CJt082480	9.97781e-08	2.16011e-06	-0.768567
1557	CJt090932	1.00565e-07	2.17574e-06	3.37365
1558	CJt113252	1.00764e-07	2.17864e-06	-1.12751
1559	CJt055467	1.03235e-07	2.23065e-06	6.60627
1560	CJt071703	1.03709e-07	2.23946e-06	3.0576
1561	CJt072351	1.04018e-07	2.24406e-06	3.03844	PF06200	tify
1562	CJt114254	1.04056e-07	2.24406e-06	1.4267
1563	CJt062248	1.04263e-07	2.24709e-06	1.34586
1564	CJt115333	1.04494e-07	2.25062e-06	1.5852
1565	CJt031170	1.0513e-07	2.26186e-06	-0.998285
1566	CJt059392	1.0515e-07	2.26186e-06	-1.43667
1567	CJt070829	1.05437e-07	2.26658e-06	-0.925024
1568	CJt058028	1.07339e-07	2.30601e-06	1.22066
1569	CJt090584	1.076e-07	2.31014e-06	1.57386
1570	CJt077939	1.0787e-07	2.31446e-06	-1.261	PF06203	CCT
1571	CJt052264	1.09943e-07	2.35744e-06	0.938131
1572	CJt060294	1.11136e-07	2.38151e-06	-0.998989
1573	CJt084130	1.12056e-07	2.39969e-06	1.37914
1574	CJt005295	1.1245e-07	2.40661e-06	1.22355
1575	CJt060446	1.1331e-07	2.42346e-06	3.17885
1576	CJt041302	1.14471e-07	2.44675e-06	5.17176
1577	CJt059042	1.14683e-07	2.44819e-06	-0.778392	PF03634	TCP
1578	CJt085539	1.14684e-07	2.44819e-06	-1.11352
1579	CJt110574	1.15507e-07	2.4642e-06	2.05806
1580	CJt071943	1.15972e-07	2.47098e-06	4.06196
1581	CJt114661	1.15962e-07	2.47098e-06	4.42259
1582	CJt077513	1.16268e-07	2.47573e-06	3.98112
1583	CJt087262	1.17459e-07	2.49951e-06	-1.16808
1584	CJt112141	1.18141e-07	2.51243e-06	3.66261
1585	CJt008482	1.18458e-07	2.5176e-06	1.40256
1586	CJt083281	1.19264e-07	2.53313e-06	-2.15303
1587	CJt111389	1.20878e-07	2.56579e-06	1.4822
1588	CJt000487	1.22297e-07	2.59426e-06	0.707807
1589	CJt114096	1.23399e-07	2.616e-06	0.870299
1590	CJt115919	1.23477e-07	2.61601e-06	-2.22358
1591	CJt061792	1.2373e-07	2.61973e-06	5.17053
1592	CJt089491	1.24021e-07	2.62423e-06	1.60351
1593	CJt089110	1.25043e-07	2.64419e-06	1.02932
1594	CJt065016	1.25146e-07	2.64472e-06	1.00174
1595	CJt025004	1.27569e-07	2.69423e-06	-2.56523
1596	CJt086535	1.28734e-07	2.71712e-06	1.88974
1597	CJt107517	1.28847e-07	2.7178e-06	1.13172
1598	CJt006369	1.28982e-07	2.7188e-06	1.35818
1599	CJt080982	1.29056e-07	2.7188e-06	1.33601
1600	CJt113432	1.29142e-07	2.71892e-06	2.57365
1601	CJt002024	1.29937e-07	2.73394e-06	-0.879024
1602	CJt027559	1.30312e-07	2.74014e-06	2.37828
1603	CJt020628	1.30867e-07	2.75007e-06	2.12533
1604	CJt054554	1.30955e-07	2.75021e-06	3.78041
1605	CJt049521	1.32584e-07	2.7827e-06	-1.81745	PF00249	Myb_DNA-binding
1606	CJt107516	1.33076e-07	2.79128e-06	-2.99829
1607	CJt019654	1.33877e-07	2.80634e-06	2.32215
1608	CJt072796	1.3421e-07	2.81156e-06	1.14381
1609	CJt111422	1.34558e-07	2.81711e-06	5.8891
1610	CJt092497	1.4001e-07	2.9276e-06	-2.06808
1611	CJt094558	1.3994e-07	2.9276e-06	-0.732894
1612	CJt023628	1.40309e-07	2.93204e-06	-0.791202
1613	CJt108647	1.42002e-07	2.96558e-06	-1.23057
1614	CJt111053	1.42137e-07	2.96656e-06	4.27191
1615	CJt044885	1.42979e-07	2.98043e-06	2.22378
1616	CJt113477	1.42936e-07	2.98043e-06	7.02164
1617	CJt095935	1.43622e-07	2.992e-06	4.8276
1618	CJt099659	1.44012e-07	2.99827e-06	3.68289
1619	CJt109073	1.44112e-07	2.99849e-06	1.17126
1620	CJt078789	1.44915e-07	3.01333e-06	-1.34279
1621	CJt076453	1.4595e-07	3.03298e-06	1.38633
1622	CJt043522	1.46641e-07	3.04548e-06	2.16449
1623	CJt090321	1.46838e-07	3.04768e-06	0.800656
1624	CJt046306	1.47153e-07	3.05234e-06	-1.38264
1625	CJt082175	1.4909e-07	3.09061e-06	-4.05348
1626	CJt092464	1.4964e-07	3.10011e-06	-1.89044	PF00249	Myb_DNA-binding
1627	CJt107809	1.5085e-07	3.12325e-06	-1.03447
1628	CJt088764	1.51506e-07	3.13377e-06	2.114
1629	CJt111815	1.51544e-07	3.13377e-06	1.17389
1630	CJt035419	1.52081e-07	3.14295e-06	1.69163
1631	CJt102837	1.52485e-07	3.14813e-06	-1.5397
1632	CJt114116	1.52519e-07	3.14813e-06	4.42836
1633	CJt096952	1.55468e-07	3.20703e-06	-1.80291
1634	CJt114474	1.55658e-07	3.209e-06	4.01879
1635	CJt025483	1.56071e-07	3.21554e-06	-1.74177
1636	CJt110823	1.56699e-07	3.22651e-06	-1.07714
1637	CJt028199	1.57942e-07	3.25011e-06	2.37402
1638	CJt111749	1.58044e-07	3.25023e-06	2.5037
1639	CJt043065	1.59591e-07	3.28004e-06	3.32743
1640	CJt000561	1.60254e-07	3.29167e-06	-1.06709
1641	CJt109553	1.60928e-07	3.30348e-06	-3.43825
1642	CJt063320	1.61137e-07	3.30576e-06	-0.779263
1643	CJt024012	1.62273e-07	3.32701e-06	-1.76736
1644	CJt074964	1.6237e-07	3.32701e-06	-0.904436
1645	CJt051815	1.63093e-07	3.33979e-06	-0.796497
1646	CJt113902	1.64529e-07	3.36716e-06	2.63848
1647	CJt036558	1.65899e-07	3.39312e-06	1.2226
1648	CJt084489	1.66922e-07	3.41197e-06	-1.50419
1649	CJt034564	1.68525e-07	3.44266e-06	-2.58617
1650	CJt043534	1.68896e-07	3.44814e-06	0.688274
1651	CJt092137	1.71928e-07	3.50791e-06	-2.36093
1652	CJt008194	1.73898e-07	3.54595e-06	-3.48518
1653	CJt084957	1.75245e-07	3.57127e-06	-2.11149
1654	CJt091882	1.75861e-07	3.58166e-06	-1.63408
1655	CJt057332	1.7631e-07	3.58864e-06	-1.04739
1656	CJt009250	1.78105e-07	3.62297e-06	-0.969829
1657	CJt094276	1.80893e-07	3.67746e-06	-1.16142
1658	CJt062758	1.82286e-07	3.70355e-06	-1.49339
1659	CJt032370	1.83522e-07	3.72642e-06	2.71248
1660	CJt075788	1.84392e-07	3.74182e-06	3.41317
1661	CJt084522	1.84749e-07	3.74681e-06	-1.18406
1662	CJt094991	1.857e-07	3.76384e-06	-2.33458
1663	CJt095841	1.85922e-07	3.76607e-06	2.91032
1664	CJt111775	1.87163e-07	3.78892e-06	-1.01709
1665	CJt028418	1.95822e-07	3.96183e-06	-0.832507
1666	CJt086906	1.97331e-07	3.98998e-06	0.915793
1667	CJt047328	1.97898e-07	3.99903e-06	2.80924
1668	CJt077448	1.988e-07	4.01485e-06	-1.48308
1669	CJt023216	2.00613e-07	4.04903e-06	-2.13069
1670	CJt096507	2.01725e-07	4.06905e-06	1.65272
1671	CJt010964	2.02295e-07	4.0781e-06	1.61626	PF00046	Homeobox
1672	CJt053847	2.03097e-07	4.09181e-06	2.13934
1673	CJt000664	2.04016e-07	4.1064e-06	1.41265
1674	CJt038932	2.04064e-07	4.1064e-06	0.739878
1675	CJt043231	2.043e-07	4.10869e-06	1.04648
1676	CJt046268	2.05682e-07	4.13402e-06	1.52885
1677	CJt023948	2.05885e-07	4.13562e-06	-1.636
1678	CJt110187	2.06314e-07	4.14178e-06	2.49431
1679	CJt115277	2.11152e-07	4.23638e-06	2.27952
1680	CJt090591	2.12582e-07	4.26253e-06	0.726743
1681	CJt057155	2.15031e-07	4.30906e-06	-0.725197
1682	CJt059108	2.15549e-07	4.31688e-06	-1.59155
1683	CJt040877	2.15855e-07	4.32043e-06	2.8942
1684	CJt087483	2.16784e-07	4.33646e-06	-0.807035
1685	CJt034391	2.17946e-07	4.35712e-06	-0.924959
1686	CJt105912	2.19023e-07	4.37604e-06	-1.34669
1687	CJt021606	2.21673e-07	4.42636e-06	1.44734
1688	CJt006159	2.22393e-07	4.43812e-06	1.21497
1689	CJt062846	2.24615e-07	4.47979e-06	-2.22754
1690	CJt018637	2.25346e-07	4.49172e-06	1.16111
1691	CJt076690	2.26088e-07	4.50384e-06	-1.81434
1692	CJt036700	2.26481e-07	4.509e-06	-1.92825
1693	CJt100159	2.27612e-07	4.52885e-06	-3.24961	PF00249	Myb_DNA-binding
1694	CJt091605	2.28189e-07	4.53764e-06	2.46812
1695	CJt065749	2.30196e-07	4.57485e-06	2.1012
1696	CJt071172	2.31028e-07	4.58868e-06	4.31005
1697	CJt101944	2.31857e-07	4.60244e-06	0.923819
1698	CJt109310	2.326e-07	4.61447e-06	4.08387
1699	CJt085666	2.32849e-07	4.61669e-06	-1.23997
1700	CJt085862	2.34948e-07	4.65555e-06	-0.680447
1701	CJt115209	2.3679e-07	4.6893e-06	4.45585
1702	CJt009946	2.39071e-07	4.7317e-06	0.699125	PF04690	YABBY
1703	CJt009828	2.40078e-07	4.74604e-06	1.38234
1704	CJt078996	2.40044e-07	4.74604e-06	-3.34864
1705	CJt090040	2.4228e-07	4.78676e-06	-0.793739
1706	CJt103474	2.45297e-07	4.84354e-06	-2.89123
1707	CJt044259	2.47062e-07	4.87553e-06	2.91087
1708	CJt077885	2.47801e-07	4.88725e-06	-0.731506
1709	CJt060369	2.49804e-07	4.92356e-06	1.63497
1710	CJt096504	2.49934e-07	4.92356e-06	-1.38052
1711	CJt000887	2.53535e-07	4.98783e-06	2.10794
1712	CJt042842	2.53451e-07	4.98783e-06	-0.691127
1713	CJt089287	2.53641e-07	4.98783e-06	-0.932938
1714	CJt075486	2.54193e-07	4.99577e-06	3.00727
1715	CJt013120	2.54858e-07	5.00429e-06	-4.82014
1716	CJt056154	2.54924e-07	5.00429e-06	3.03836
1717	CJt031662	2.55887e-07	5.02028e-06	3.36002	PF00847	AP2
1718	CJt072853	2.56521e-07	5.02978e-06	-3.30984
1719	CJt046958	2.59243e-07	5.0802e-06	2.90597
1720	CJt109612	2.62995e-07	5.15073e-06	0.938923
1721	CJt088023	2.63496e-07	5.15754e-06	0.691005
1722	CJt078413	2.644e-07	5.17223e-06	-1.35162
1723	CJt035079	2.67162e-07	5.22323e-06	1.2962
1724	CJt110787	2.71126e-07	5.29766e-06	2.35276
1725	CJt114535	2.7328e-07	5.33664e-06	0.902281
1726	CJt015387	2.73916e-07	5.34408e-06	4.54454
1727	CJt096268	2.73978e-07	5.34408e-06	-2.97521
1728	CJt085761	2.74976e-07	5.36044e-06	-0.781834
1729	CJt008675	2.7645e-07	5.38607e-06	-0.901888
1730	CJt041018	2.77964e-07	5.41243e-06	1.6583
1731	CJt098653	2.78141e-07	5.41275e-06	-2.35334
1732	CJt068710	2.79228e-07	5.43076e-06	-0.946039
1733	CJt021502	2.80017e-07	5.44296e-06	2.62797
1734	CJt109806	2.80851e-07	5.45602e-06	4.08952
1735	CJt090942	2.84499e-07	5.5237e-06	-1.39326
1736	CJt096626	2.86633e-07	5.56194e-06	2.28526
1737	CJt067840	2.87258e-07	5.57085e-06	-1.70394
1738	CJt072500	2.88074e-07	5.58346e-06	2.79991
1739	CJt069491	2.907e-07	5.63113e-06	0.771353
1740	CJt087321	2.91175e-07	5.63708e-06	3.36102
1741	CJt025458	2.91962e-07	5.64906e-06	0.760671
1742	CJt110713	2.97639e-07	5.7556e-06	2.34717
1743	CJt086695	2.98541e-07	5.76973e-06	3.00753	PF00847	AP2
1744	CJt058103	2.99959e-07	5.79382e-06	-1.17101
1745	CJt108035	3.01256e-07	5.81554e-06	-2.29841
1746	CJt112668	3.03832e-07	5.8619e-06	3.0967
1747	CJt094650	3.05301e-07	5.88687e-06	3.02745
1748	CJt070948	3.0623e-07	5.9014e-06	3.63123
1749	CJt062441	3.07867e-07	5.92957e-06	-1.17637
1750	CJt049515	3.11063e-07	5.98769e-06	3.36589
1751	CJt006830	3.11949e-07	6.00131e-06	-1.26718
1752	CJt006239	3.12728e-07	6.01288e-06	1.46036
1753	CJt068776	3.1398e-07	6.03351e-06	1.98165
1754	CJt105863	3.14508e-07	6.0402e-06	-0.671321
1755	CJt079349	3.15155e-07	6.04726e-06	-2.47321
1756	CJt087347	3.15235e-07	6.04726e-06	-1.2608
1757	CJt063803	3.19072e-07	6.11739e-06	0.93509
1758	CJt087897	3.1959e-07	6.12384e-06	-1.08157	PF03514	GRAS
1759	CJt071036	3.2055e-07	6.13874e-06	2.46202
1760	CJt061042	3.23302e-07	6.18792e-06	5.63303
1761	CJt103464	3.24696e-07	6.20998e-06	1.33705
1762	CJt108831	3.24823e-07	6.20998e-06	1.96408
1763	CJt103718	3.27475e-07	6.25713e-06	-0.953357
1764	CJt059941	3.30303e-07	6.30759e-06	3.43173
1765	CJt104609	3.31695e-07	6.33057e-06	-0.939852
1766	CJt010795	3.34513e-07	6.38075e-06	-1.6595
1767	CJt046700	3.35532e-07	6.39656e-06	3.07301	PF00847	AP2
1768	CJt059261	3.36893e-07	6.41888e-06	3.76747
1769	CJt090955	3.37115e-07	6.41948e-06	-1.8606
1770	CJt052786	3.37842e-07	6.42969e-06	1.19138
1771	CJt025537	3.44657e-07	6.55568e-06	1.01447
1772	CJt034825	3.48408e-07	6.6233e-06	3.30719
1773	CJt035528	3.5001e-07	6.6491e-06	3.00044
1774	CJt090193	3.50246e-07	6.6491e-06	1.35981
1775	CJt114145	3.50358e-07	6.6491e-06	-2.3672
1776	CJt095103	3.51907e-07	6.67474e-06	0.855016
1777	CJt088569	3.52437e-07	6.68103e-06	1.66823
1778	CJt041141	3.53069e-07	6.68925e-06	4.93174
1779	CJt114094	3.5547e-07	6.73095e-06	3.49467
1780	CJt093689	3.56196e-07	6.74091e-06	1.97569
1781	CJt109955	3.566e-07	6.74477e-06	3.05663
1782	CJt014119	3.59543e-07	6.79661e-06	2.49863
1783	CJt031166	3.63476e-07	6.86711e-06	0.847296
1784	CJt025536	3.68229e-07	6.953e-06	-1.08906
1785	CJt025066	3.75321e-07	7.08295e-06	-1.11626
1786	CJt041083	3.76985e-07	7.11037e-06	4.87985
1787	CJt075655	3.79347e-07	7.15092e-06	-0.801614
1788	CJt084872	3.80664e-07	7.17173e-06	-2.1183
1789	CJt111894	3.863e-07	7.27384e-06	1.5609
1790	CJt045001	3.87852e-07	7.29899e-06	5.94274
1791	CJt109744	3.89297e-07	7.32209e-06	1.38033
1792	CJt072736	3.9165e-07	7.36223e-06	2.91756
1793	CJt043963	3.99019e-07	7.49657e-06	0.799229
1794	CJt098188	3.99764e-07	7.50637e-06	1.87915
1795	CJt089598	4.0008e-07	7.50814e-06	1.62979
1796	CJt067552	4.00513e-07	7.51208e-06	4.64364
1797	CJt105779	4.07869e-07	7.64579e-06	0.789123
1798	CJt111082	4.08747e-07	7.65798e-06	2.38223
1799	CJt098300	4.11644e-07	7.70797e-06	-0.874229
1800	CJt002022	4.14154e-07	7.75066e-06	-1.55701
1801	CJt011430	4.196e-07	7.84822e-06	1.32225
1802	CJt109470	4.2171e-07	7.88331e-06	-1.40767
1803	CJt044122	4.23875e-07	7.91939e-06	2.70982
1804	CJt106548	4.31013e-07	8.04829e-06	3.01904
1805	CJt080397	4.35631e-07	8.13001e-06	2.12689
1806	CJt033061	4.36264e-07	8.13731e-06	2.31588
1807	CJt047450	4.38527e-07	8.17499e-06	3.12026
1808	CJt086131	4.40557e-07	8.2083e-06	0.774198
1809	CJt051118	4.41652e-07	8.22416e-06	0.704502
1810	CJt081212	4.43873e-07	8.26094e-06	0.74436
1811	CJt112670	4.45741e-07	8.29113e-06	4.68174
1812	CJt060899	4.5348e-07	8.43043e-06	2.91331
1813	CJt103157	4.5437e-07	8.44231e-06	-0.912253
1814	CJt044494	4.56524e-07	8.47765e-06	-1.76698
1815	CJt105126	4.58573e-07	8.5071e-06	-1.27739
1816	CJt112700	4.58615e-07	8.5071e-06	-2.52824
1817	CJt007098	4.59596e-07	8.5206e-06	1.99836
1818	CJt082642	4.61886e-07	8.55836e-06	-0.89707
1819	CJt088191	4.62306e-07	8.56142e-06	1.84967	PF03106	WRKY
1820	CJt039614	4.63575e-07	8.58022e-06	1.29502
1821	CJt039827	4.66226e-07	8.62454e-06	2.09434
1822	CJt022497	4.66892e-07	8.63212e-06	1.58722
1823	CJt076196	4.67211e-07	8.63328e-06	-2.04587
1824	CJt101070	4.68319e-07	8.64901e-06	0.793239
1825	CJt035224	4.74907e-07	8.76587e-06	-1.07607
1826	CJt011727	4.76249e-07	8.78277e-06	-0.94457
1827	CJt033205	4.76344e-07	8.78277e-06	2.07698
1828	CJt037023	4.79017e-07	8.82722e-06	2.58091
1829	CJt036565	4.80195e-07	8.8441e-06	1.42769
1830	CJt077289	4.83083e-07	8.89242e-06	0.677327	PF00046	Homeobox
1831	CJt098807	4.83502e-07	8.89527e-06	-1.03022
1832	CJt112916	4.85061e-07	8.91909e-06	1.70289
1833	CJt029600	4.85612e-07	8.92435e-06	1.61982	PF00249	Myb_DNA-binding
1834	CJt113316	4.89501e-07	8.99091e-06	2.6472
1835	CJt007136	4.90365e-07	8.99698e-06	-1.9251
1836	CJt116028	4.90328e-07	8.99698e-06	-1.56635
1837	CJt112637	4.95226e-07	9.0812e-06	2.80993
1838	CJt042862	4.98159e-07	9.13002e-06	-0.91905
1839	CJt101838	5.00297e-07	9.16421e-06	1.10565
1840	CJt036132	5.06086e-07	9.26522e-06	5.25266
1841	CJt046374	5.06451e-07	9.26688e-06	2.19873
1842	CJt084612	5.09949e-07	9.32581e-06	1.27768
1843	CJt036948	5.16634e-07	9.44294e-06	-1.78417
1844	CJt045663	5.18453e-07	9.47101e-06	1.5721
1845	CJt062009	5.18732e-07	9.47101e-06	-0.709076
1846	CJt012989	5.21892e-07	9.52354e-06	-1.25083
1847	CJt030980	5.22699e-07	9.52795e-06	1.94757
1848	CJt112102	5.2245e-07	9.52795e-06	2.15281
1849	CJt081017	5.27063e-07	9.60229e-06	-3.16889
1850	CJt110913	5.28149e-07	9.61688e-06	1.64339
1851	CJt026607	5.34162e-07	9.72112e-06	0.788274
1852	CJt034719	5.37302e-07	9.77298e-06	2.80289
1853	CJt077101	5.38273e-07	9.78535e-06	1.73171
1854	CJt012170	5.38625e-07	9.78647e-06	-0.667594
1855	CJt086214	5.3955e-07	9.79799e-06	-0.690549
1856	CJt073425	5.44043e-07	9.87427e-06	1.31563
1857	CJt112757	5.45528e-07	9.89589e-06	1.14105
1858	CJt104169	5.47166e-07	9.92026e-06	-1.07662
1859	CJt094768	5.49488e-07	9.95699e-06	1.11248
1860	CJt058306	5.50651e-07	9.9701e-06	5.09561
1861	CJt088022	5.50803e-07	9.9701e-06	6.08078
1862	CJt106571	5.56218e-07	1.00599e-05	-1.04144
1863	CJt109250	5.56363e-07	1.00599e-05	2.30922
1864	CJt044316	5.59818e-07	1.0117e-05	1.76988
1865	CJt083007	5.63422e-07	1.01766e-05	-2.71596
1866	CJt051096	5.63906e-07	1.01799e-05	1.6558
1867	CJt087726	5.68509e-07	1.02575e-05	0.671759
1868	CJt040633	5.73712e-07	1.03459e-05	-1.03719
1869	CJt000300	5.8403e-07	1.05116e-05	-1.38063
1870	CJt051923	5.84462e-07	1.05116e-05	1.89133
1871	CJt060461	5.8435e-07	1.05116e-05	2.26365
1872	CJt108621	5.83846e-07	1.05116e-05	0.73123
1873	CJt108682	5.8403e-07	1.05116e-05	-1.38063
1874	CJt072945	5.85572e-07	1.05259e-05	3.0967
1875	CJt086758	5.88853e-07	1.05792e-05	-0.742974
1876	CJt076237	5.89715e-07	1.05891e-05	1.55154
1877	CJt085850	5.9154e-07	1.06162e-05	-0.674439
1878	CJt099747	5.92565e-07	1.06289e-05	-1.17232
1879	CJt009852	5.94229e-07	1.06531e-05	2.52405
1880	CJt084260	5.99328e-07	1.07388e-05	-0.659936
1881	CJt114894	6.00208e-07	1.07489e-05	1.54974
1882	CJt101276	6.03035e-07	1.07937e-05	-1.60984
1883	CJt090007	6.04786e-07	1.08193e-05	-1.51375
1884	CJt091453	6.12286e-07	1.09477e-05	3.47411
1885	CJt078741	6.28621e-07	1.12338e-05	-0.788893
1886	CJt111152	6.29395e-07	1.12417e-05	1.32526	PF00170	bZIP_1
1887	CJt030337	6.30749e-07	1.12599e-05	0.687041	PF00072	Response_reg
1888	CJt104089	6.36404e-07	1.13548e-05	-1.47392
1889	CJt023190	6.46147e-07	1.15226e-05	-1.35615
1890	CJt111274	6.50026e-07	1.15856e-05	3.39488
1891	CJt109649	6.5836e-07	1.17279e-05	0.991329
1892	CJt107254	6.59734e-07	1.17462e-05	1.02742
1893	CJt018077	6.6294e-07	1.1797e-05	1.89429
1894	CJt000222	6.66322e-07	1.18447e-05	-1.75596
1895	CJt107638	6.66018e-07	1.18447e-05	0.680882
1896	CJt038980	6.68821e-07	1.18829e-05	-1.15905
1897	CJt113956	6.73402e-07	1.19579e-05	4.72383
1898	CJt098963	6.77314e-07	1.20211e-05	-1.86202
1899	CJt087729	6.87622e-07	1.21976e-05	1.03927
1900	CJt084516	6.91018e-07	1.22514e-05	0.668663	PF02045	CBFB_NFYA
1901	CJt035167	6.96058e-07	1.23342e-05	-2.07374
1902	CJt043395	7.00539e-07	1.24071e-05	2.13222
1903	CJt021291	7.02601e-07	1.24371e-05	-1.2365
1904	CJt023177	7.07024e-07	1.25088e-05	-2.21244
1905	CJt101851	7.07449e-07	1.25098e-05	0.704075
1906	CJt084513	7.14903e-07	1.2635e-05	-0.726624
1907	CJt021449	7.16201e-07	1.26513e-05	-3.41797
1908	CJt062477	7.22082e-07	1.27485e-05	-1.66027
1909	CJt074989	7.30687e-07	1.28936e-05	2.17444
1910	CJt087343	7.34126e-07	1.29475e-05	-1.56286
1911	CJt088484	7.34617e-07	1.29494e-05	-0.737991
1912	CJt109151	7.35747e-07	1.29625e-05	0.903254
1913	CJt023268	7.36403e-07	1.29673e-05	-1.82778
1914	CJt086691	7.39824e-07	1.30207e-05	-0.823931
1915	CJt006844	7.41084e-07	1.30361e-05	-1.30099	PF00072	Response_reg
1916	CJt004356	7.43844e-07	1.30778e-05	-1.96941
1917	CJt096381	7.48533e-07	1.31534e-05	1.06033
1918	CJt002671	7.51501e-07	1.31987e-05	-1.87903
1919	CJt112168	7.52554e-07	1.32103e-05	1.77703
1920	CJt077946	7.54417e-07	1.32361e-05	2.00209	PF01754	zf-A20
1921	CJt106825	7.56664e-07	1.32686e-05	-0.879534
1922	CJt070778	7.62837e-07	1.33699e-05	-1.83182
1923	CJt037421	7.73335e-07	1.35468e-05	4.14438
1924	CJt031410	7.74757e-07	1.35647e-05	1.23047
1925	CJt000091	7.80593e-07	1.36598e-05	-3.3551	PF00847	AP2
1926	CJt057190	7.8338e-07	1.37014e-05	1.00774
1927	CJt111185	7.83827e-07	1.37021e-05	2.42689
1928	CJt034167	7.8524e-07	1.37197e-05	4.57457
1929	CJt061796	7.85876e-07	1.37237e-05	-4.0865
1930	CJt076356	7.95848e-07	1.38906e-05	2.99778
1931	CJt085959	8.01957e-07	1.399e-05	-0.868073	PF06200	tify
1932	CJt061683	8.0754e-07	1.40801e-05	1.64979
1933	CJt059237	8.09715e-07	1.41107e-05	1.63274
1934	CJt001462	8.16144e-07	1.42154e-05	-0.833868	PF02362	B3
1935	CJt095117	8.21394e-07	1.42995e-05	1.60543
1936	CJt010673	8.28214e-07	1.44053e-05	1.24819
1937	CJt099329	8.2833e-07	1.44053e-05	-0.94519
1938	CJt023200	8.33318e-07	1.44785e-05	2.92855
1939	CJt115942	8.33395e-07	1.44785e-05	-1.43884
1940	CJt063046	8.35841e-07	1.45135e-05	1.84214
1941	CJt089991	8.383e-07	1.45487e-05	0.829706
1942	CJt088510	8.40585e-07	1.45808e-05	1.11545
1943	CJt008147	8.53341e-07	1.4794e-05	-1.59065
1944	CJt112309	8.53751e-07	1.4794e-05	1.92965
1945	CJt107479	8.57012e-07	1.48428e-05	0.785239
1946	CJt006982	8.61001e-07	1.49042e-05	-1.06781
1947	CJt091590	8.63271e-07	1.49359e-05	2.55314
1948	CJt098284	8.64137e-07	1.49432e-05	-2.3245
1949	CJt086106	8.69049e-07	1.50204e-05	0.940392
1950	CJt015649	8.74664e-07	1.51097e-05	-1.62828	PF00313	CSD
1951	CJt062011	8.7733e-07	1.5148e-05	1.86822
1952	CJt074410	8.83043e-07	1.52388e-05	1.16617
1953	CJt071846	8.8625e-07	1.52863e-05	4.23753	PF00319	SRF-TF
1954	CJt073559	8.88566e-07	1.53184e-05	1.8407
1955	CJt086348	8.8956e-07	1.53277e-05	-0.660364
1956	CJt061219	8.92373e-07	1.53683e-05	5.70024
1957	CJt016252	8.93968e-07	1.53879e-05	1.81278
1958	CJt085972	8.95294e-07	1.54029e-05	-0.730062
1959	CJt088016	9.08285e-07	1.56184e-05	4.25004
1960	CJt040379	9.20957e-07	1.58282e-05	2.00142
1961	CJt036489	9.21964e-07	1.58375e-05	1.43124
1962	CJt057915	9.22883e-07	1.58452e-05	-1.3642
1963	CJt001983	9.23799e-07	1.58528e-05	-1.13356
1964	CJt085853	9.24279e-07	1.5853e-05	0.762916
1965	CJt108691	9.28858e-07	1.59234e-05	2.61159
1966	CJt044662	9.30647e-07	1.5946e-05	-0.722212
1967	CJt092912	9.33287e-07	1.59831e-05	-1.22889
1968	CJt115373	9.39306e-07	1.6078e-05	4.57345
1969	CJt015139	9.42701e-07	1.61279e-05	1.35898
1970	CJt087911	9.44526e-07	1.61509e-05	-0.951122
1971	CJt110778	9.45459e-07	1.61587e-05	2.72376
1972	CJt103603	9.46298e-07	1.61648e-05	-1.65889
1973	CJt023620	9.49658e-07	1.6214e-05	-1.85789
1974	CJt107687	9.67275e-07	1.65064e-05	1.59478
1975	CJt110985	9.70686e-07	1.65562e-05	-3.1075
1976	CJt043978	9.76594e-07	1.66485e-05	-2.24237	PF02365	NAM
1977	CJt004249	9.81782e-07	1.67285e-05	-1.34838
1978	CJt071628	9.87675e-07	1.68204e-05	1.97502
1979	CJt094873	9.93656e-07	1.69137e-05	2.2514
1980	CJt036331	1.00566e-06	1.71094e-05	-2.47004
1981	CJt023284	1.02135e-06	1.73676e-05	1.77396
1982	CJt020967	1.02838e-06	1.74783e-05	2.75433
1983	CJt091795	1.03746e-06	1.76237e-05	-0.900797
1984	CJt047002	1.04147e-06	1.76829e-05	2.99826
1985	CJt094964	1.04401e-06	1.77172e-05	0.946195
1986	CJt004875	1.04576e-06	1.77379e-05	-0.786021
1987	CJt025771	1.04979e-06	1.77974e-05	1.4211
1988	CJt033952	1.05656e-06	1.7903e-05	2.56619
1989	CJt064071	1.05863e-06	1.79292e-05	-0.943792
1990	CJt014855	1.06717e-06	1.80647e-05	-0.650198
1991	CJt082257	1.07135e-06	1.81263e-05	1.9287
1992	CJt113797	1.08437e-06	1.83373e-05	-2.25569
1993	CJt112383	1.0857e-06	1.83507e-05	2.18743
1994	CJt110957	1.09965e-06	1.85771e-05	-0.956616
1995	CJt043676	1.11859e-06	1.88876e-05	-1.92482
1996	CJt096400	1.11971e-06	1.88971e-05	3.70612
[truncated: 5,780 more rows]
