# Supplementary material for: Construction of a reference transcriptome for the analysis of male sterility in sugi (Cryptomeria japonica D. Don) focusing on MALE STERILITY 1 (MS1)
Source: PLoS One. 2021 Feb 25;16(2):e0247180. doi: 10.1371/journal.pone.0247180 (PMC7935350; doi:10.1371/journal.pone.0247180)
Supplement: S8 Table — Accession-specific variants were classified using the “isec” command in bcftools. (XLSX) [file pone.0247180.s008.xlsx]

## Sheet: Table S8
S8 Table. Number of specific variations detected for each parental line.
Accession-specific variants were classified using the “isec” command in bcftools.
Specific for	SNP	indel	Total
NakaKubiki-4	25373	1405	26778
Toyama MS	47827	1661	49488
Shindai-3	46579	1834	48413
Ooi-7	46673	1913	48586
S1NK4	30285	1441	31726
S5HK7	41367	1970	43337
S8HK5	40401	1822	42223
