# Supplementary material for: Construction of a reference transcriptome for the analysis of male sterility in sugi (Cryptomeria japonica D. Don) focusing on MALE STERILITY 1 (MS1)
Source: PLoS One. 2021 Feb 25;16(2):e0247180. doi: 10.1371/journal.pone.0247180 (PMC7935350; doi:10.1371/journal.pone.0247180)
Supplement: S9 Table — CJ3006NRE contigs were BLASTed against each cDNA source and coverage was calculated for each coverage threshold. (XLSX) [file pone.0247180.s009.xlsx]

## Sheet: Table S9
S9 Table. Mutual number of sequences (CJ3006NRE/cDNA source) under different coverage thresholds.
CJ3006NRE contigs were BLASTed against each cDNA source and coverage was calculated for each coverage threshold.
	Coverage by CJ3006NRE†				Coverage to CJ3006NRE‡
cDNA source	0.75	0.8	0.9		0.75	0.8	0.9
ISOSeq0215	16,235 / 45,612	15,202 / 43,350	12,231 / 35,741		21,498 / 39,595	19,848 / 35,928	15,047 / 25,708
ISOSeq0215hq	7,044 / 8,826	6,504 / 8,540	5,121 / 7,379		9,178 / 7,898	7,289 / 8,208	5,163 / 5,553
CJ_FLcDNA	13,245 / 15,903	12,171 / 14,974	9,115 / 11,587		16,814 / 15,717	15,301 / 14,684	11,109 / 11,002
The number of sequences in CJ3006NRE, ISOSeq0215, ISOSeq0215hq, and CJ_FLcDNA are 49758, 56399, 9352, and 23111, respectively.
† “by CJ3006NRE”: the coverage is calculated, divided by the length of the cDNA source
‡ “to CJ3006NRE”: the coverage is calculated, divided by the length of the CJ3006NRE contig.
