# Supplementary material for: Construction of a reference transcriptome for the analysis of male sterility in sugi (Cryptomeria japonica D. Don) focusing on MALE STERILITY 1 (MS1)
Source: PLoS One. 2021 Feb 25;16(2):e0247180. doi: 10.1371/journal.pone.0247180 (PMC7935350; doi:10.1371/journal.pone.0247180)
Supplement: S10 Table — (XLSX) [file pone.0247180.s010.xlsx]

## Sheet: Table S10
Table S10. The orthologous candidates involved in microsporogenesis from literature review.
GeneID	Gene name in rice or other species	Protein encoded	Protein function	Gene expression pattern	Refs.#	Candidate orthologs in CJ3006NRE$
AT1G01280.1	Rice: CYP703A3	Mid-chain fatty acid hydroxylase	Catalyzes in-chain hydroxylation of saturated medium-chain fatty acids	Tapetum and microspore specific	[S16, S17]	CJt076989,CJt082062
AT1G02050.1		Polyketide synthases	Required for pollen development and sporopollenin biosynthesis	Tapetum-specific	[S21]	CJt033984,CJt002770
AT1G02205.3		Integral membrane protein	Epicuticular wax and tryphine alkane biosynthesis	Mainly in stem, fruit and leaf	[S23]	CJt082633,CJt084155
AT1G18640.2		Phosphoserine phosphatase	Affects oil bodies formation in the tapetosomes of tapetalcells which, in turn, may influence microspore pollen coat formation	Microspore and tapetal cell	[S27]	CJt077380
AT1G19230.2		NADPH oxidase	Affected the timing of tapetal PCD and resulted in aborted male gametophytes	Tapetal layer	[S73]	CJt033835,CJt071636
AT1G31812.1		Acyl-CoA-binding proteins	Affects sporopollenin and tryphine synthesis	AtACBP4 and AtACBP6: pollen grains. AtACBP5:microspores and tapetal cells	[S13]	#N/A
AT1G62940.1		Acyl-CoA synthase	Required for sporopollenin monomer biosynthesis	Tapetum-specific	[S20]	CJt088022,CJt088116
AT1G68200.1		CCCH-type zinc finger protein	Regulates callose metabolism during microsporogenesis	Meiocytes and the tapetum	[S68]	CJt104661,CJt023367
AT1G68540.1		Tetraketide α-pyrone reductase 2	Sporopollenin monomer biosynthesis	Tapetum-specific	[S22]	CJt092923,CJt076306
AT1G69500.1	Rice: CYP704B2	Fatty acid ω-hydroxylase	Catalyzes v-hydroxylation of long-chain fatty acids, implicating these molecules in sporopollenin synthesis	Anther-specific	[S18, S19]	CJt077298,CJt070907
AT1G77850.1		Auxin response factor	Essential for pollen wall patterning by modulating primexine formation	Microsporocytes and microgametophytes	[S72]	CJt072852
AT2G02720.1	Brassica campestris: BcPLL9	Pectatelyase-like 9	Intine formation	Pollen and pistils	[S33]	CJt015388,CJt022391
AT2G02970.1		ATP-diphosphohydrolases	Regulates the production of key polysaccharides needed for proper assembly of the exine layer	Mature pollen grains	[S12]	CJt087115
AT2G13680.1		Callose synthase	Essential for the synthesis of callose	Highly expressed in meiocytes, tetrads microspores and mature pollen, as well as other organs	[S1]	CJt009852,CJt115992
AT2G15325.1		Lipid transfer proteins	Transport sporopollenin precursors	Tapetum	[S43]	#N/A
AT2G16910.1	Rice: TAPETUM DEGERATION RETARDATION (TDR)	bHLH transcription factor	A master regulator of pollen wall formation by directly regulating biosynthetic pathways	Tapetum	[S47, S48, S49]	#N/A
AT2G23660.1		LBD transcription factors	Plays a role in the male gametophyte function primarily at germ cell mitosis.	Preferentially expressed in pollen	[S76]	CJt074488,CJt024886
AT2G24450.1		Fasciclin-like arabinogalactan proteins	Involved in microspore development and may affect pollen intine formation	Pollen grains and tubes	[S28]	CJt059055,CJt085958
AT2G29940.1		ATP binding cassette transporter	Pollen coat deposition	Tapetum	[S39]	CJt111242,CJt111863
AT2G39350.1		ATP binding cassette transporter	Transport lipid precursors	Tapetum	[S40]	CJt101803
AT2G42380.2		bZIP transcription factor	Controls lipid metabolism and/or cellular transport	Anthers and pistils	[S64]	CJt019896
AT2G42940.1		AT-hook family protein	Determines nexine formation	Tapetum	[S71]	CJt018461,CJt012479
AT2G47240.1		Long-chain acyl-CoA synthetases	Production of tryphine lipids	Anther-specific expression	[S26]	CJt000677,CJt103205
AT3G01270.1	Brassica campestris: BcPLL10	Pectatelyase-like 10	Intine and tryphine formation	Microspores and pistils	[S32]	CJt015388,CJt113393
AT3G05420.2		Acyl-CoA-binding proteins	Affects sporopollenin and tryphine synthesis	AtACBP4 and AtACBP6: pollen grains. AtACBP5:microspores and tapetal cells	[S13]	CJt091790,CJt027175
AT3G08770.2		Lipid transfer proteins	Transport sporopollenin precursors	Tapetum	[S43]	CJt108248,CJt015064
AT3G09090.1		Calcium-binding protein	Is required for exine pattern formation	Throughout the plant	[S6]	CJt089958
AT3G11980.1	Rice: DEFECTIVE POLLEN WALL (DPW)	Fatty acyl carrier protein reductase	Required for pollen exine development	Tapetum and shortly after release of microspore from tetrad	[S15]	CJt055516,CJt032768
AT3G13220.1		ATP binding cassette transporter	Transfer of sporopollenin lipid precursors from tapetal cells to anther locules, facilitating exine formation	Tapetum	[S37, S38]	CJt088230,CJt098341
AT3G19640.1		Magnesium transporter	Magnesium transporter and essential for pollen development	Notably in pollen grains	[S45]	CJt008693,CJt042862
AT3G28470.1		MYB transcription factor	Play a vital role in tapetal differentiation and function	Highly expressed in the tapetum, meiocytes and microspores	[S57]	CJt069044,CJt099797
AT3G51610.1		Membrane protein	Plays a vital role in primexine deposition and plasma membrane undulation during early pollen wall development.	Microspores and the tapetum	[S10]	CJt019354
AT3G54150.1		DNA methyltransferase	Required for pollen exine formation and male fertility via the regulation of callose wall and primexine formation	Microsporocytes, tetrads and the tapetum	[S11]	CJt053535
AT3G55090.1		ATP binding cassette transporter	Transport lipid precursors	Tapetum	[S40]	CJt101803
AT4G00720.1		Shaggy-like protein kinases	Essential for pollen development	Highly expressed in floral buds especially in floral stage 13-16	[S75]	CJt024936,CJt014902
AT4G03550.1		Callose synthase	Responsible for the formation of the callose wall	Root, leaf, stem, flower and silique	[S2]	CJt013079,CJt083895
AT4G04970.1		Callose synthase	Responsible for the formation of the callose wall	Root, leaf, stem, flower and silique	[S2]	CJt013079,CJt083895
AT4G13840.1		Fatty acid elongase	Importance for cuticle formation and pollen coat function	Tapetum and microspores	[S25]	#N/A
AT4G14080.1	Brassica napus: A6	Similar to β-1,3-glucanases	Part of the callase enzyme complex	Tapetum-specific	[S4]	CJt048280,CJt097517
AT4G19180.1		ATP-diphosphohydrolases	Regulates the production of key polysaccharides needed for proper assembly of the exine layer	Mature pollen grains	[S12]	CJt008712,CJt036230
AT4G21330.1	Rice: Undeveloped Tapetum1 (UDT1) Tomato: MS1035	bHLH transcription factor	A crucial component of a genetic network that controls anther development and function	Preferentially in tapetal cells	[S50, S51, S52]	#N/A
AT4G23850.1		Long-chain acyl-CoA synthetases	Production of tryphine lipids	Anther-specific expression	[S26]	CJt103205,CJt087873
AT4G26440.1		WRKY transcription factor	Required for male gametogenesis	Pollen-specific	[S70]	CJt103495
AT4G27420.1		ATP binding cassette transporter	Pollen coat deposition	Tapetum	[S39]	CJt016674,CJt025042
AT4G34850.1		Polyketide synthases	Required for pollen development and sporopollenin biosynthesis	Tapetum-specific	[S21]	CJt033984
AT4G35420.1		Tetraketide α-pyrone reductase 1	Sporopollenin monomer biosynthesis	Tapetum-specific	[S22]	CJt034360,CJt076306
AT4G35670.1	Brassica oleracea: BoMF25	Polygalacturonase	Affects formation of the pollen intine at the late stage of pollen development	Pollen grains at the mature pollen stage	[S36]	CJt010604,CJt067420
AT5G13390.1		Plastid integral membrane protein	Maintains the envelope integrity in the plastids	Buds, siliques, stems and roots	[S7]	CJt089659
AT5G22260.1	Rice: PERSISTENT TAPETAL CELL1 (PTC1) Petunia: TAPETUM DEVELOPMENT ZINC FINGER PROTEIN1 (TAZ1)	PHD finger motif transcription factor	Modify the transcription of tapetal-specific genes implicated in pollen wall development and control tapetal development by directly regulating tapetal PCD and breakdown.	Specifically in tapetum shortly after microspore release from tetrad	[S65, S66, S67]	#N/A
AT5G27630.1		Acyl-CoA-binding proteins	Affects sporopollenin and tryphine synthesis	AtACBP4 and AtACBP6: pollen grains. AtACBP5:microspores and tapetal cells	[S13]	CJt091790,CJt027175
AT5G40260.1		MtN3/saliva family protein	Exine pattern formation and primexine deposition	Microspores and tapetum during meiosis	[S8, S9]	CJt080202,CJt071649
AT5G44260.1		CCCH zinc finger protein	Involved in miRNA maturation and pollen wall pattern formation	Stems and buds (microsporocytes and tapetal cells), weak expression in roots and leaves	[S69]	CJt067860,CJt042300
AT5G50800.1		MtN3/saliva family protein	Functions redundantly with RPG1	Tapetum and microspores	[S9]	CJt004384,CJt106110
AT5G52560.1		Sugar pyrophos-phorylase	Critical role in pollen development.	Inflorescence, particularly in pollen grains	[S29]	CJt001548
AT5G56110.1		MYB transcription factor	Involved in tapetum and pollen development and is required for the regulation of tapetal programmed cell death	Tapetum, middle layers and developing microspores	[S58, S59, S60, S61]	CJt099797,CJt069044
AT5G56270.1		WRKY transcription factor	Required for male gametogenesis	Pollen-specific	[S70]	CJt101016,CJt103495
AT5G57800.1		Aldehyde decarboxylase	Play a role in the synthesis of the components of tryphine, sporopollenin of exine and the wax of stems and siliques	Buds, open flowers, siliques, stems, leaves but not roots	[S24]	CJt076720,CJt087889
AT5G62065.1		Lipid transfer proteins	Transport sporopollenin precursors	Tapetum	[S43]	#N/A
AT5G63370.1		Cyclin-dependent protein kinase	Regulates pre-mRNA splicing of CALLOSE SYNTHASE5 (CalS5) and pollen wall formation	Preferentially expressed in leaf and inflorescence and weakly expressed in the other tissues	[S74]	CJt009822,CJt046284
AT5G65000.1		Nucleotide sugar transporter	Biosynthesis sporopollenin or polysaccharide-containing primexine formation	Strongly expressed in the shoot apical meristem and young flowers	[S46]	CJt096428
Bra037005	Brassica campestris: BcMF26a and BcMF26b	Polygalacturonase	Participate in the construction of pollen wall by modulating intine information	BcMF26a: pistil BcMF26b: tapetum, pollen grains, and pistils	[S35]	CJt080553,CJt036917
DQ925484.1	Brassica campestris: BcMF1	Non-coding RNA gene	Plays an essential role in pollen development and male fertility	Pollen-specific	[S78]	#N/A
EF517523.1	Brassica campestris: BcMF8	Arabinogalactan protein	Modulate the physical nature of the pollen wall and the integrity of the pollen tube wall matrix.	Pollen grains and pollen tubes	[S34]	#N/A
Os01t0262600-01	Rice: GLYCOSYLTRANSFERASE1 (OsGT1)	Glycosyl-transferases	Essential for intine construction and pollen maturation	Mature pollen	[S30]	CJt087407,CJt092427
Os01t0812000-01	Rice: GAMYB	MYB transcription factor	Functions as a GA signaling factor in anther development	Tapetum and faint in anther wall layers and microspore	[S62, S63]	CJt101004,CJt005385
Os02t0141300-01	Rice: COLLAPSED ABNORMAL POLLEN1 (CAP1)	Arabinokinase-like protein	Cell wall polysaccharides synthesis	Tapetum and microspores	[S31]	CJt081390,CJt097917
Os04t0599300-01	Rice: ETERNAL TAPETUM 1 (EAT1)/ bHLH141/DTD	bHLH transcription factor	Promotes aspartic proteases to trigger plant programmed cell death	Tapetum	[S53, S54]	CJt076884
Os04t0599300-01	Rice: TDR INTERACTING PROTEIN2 (TIP2)	bHLH transcription factor	Promotes tapetal PCD and degeneration of callose surrounding the microspores	Endothecium, middle layer, and tapetum	[S55, S56]	CJt076884
Os06t0182300-01	Rice: Glucan Synthase-Like 5 (GSL5)	Callose synthase	Essential for microspore development during late meiosis and male fertility	Highest levels of expression in tapetum, meiocytes, tetrads, microspores and mature pollen.	[S3]	CJt009852,CJt115992
Os06t0607700-01	Rice: OsABCG15/PDA1	ATP binding cassette transporter	Sporopollenin transfer	Preferentially in the tapetum	[S41, S42]	CJt088230,CJt089981
Os07t0139300-01	Rice: OsG1	β-1,3-glucanases	Essential for timely callose degradation in the process of tetrad dissolution	Germinated seedlings, roots, leaf sheaths, leaf blades, and pooled florets at various stages	[S5]	CJt094310,CJt028230
Os07t0604800-01	Rice: UDP-Arabinopyranose Mutase 3 (OsUAM3)	UDP-Arabinopyranose Mutase	Synthesis of arabinan side chains of rhamnogalacturonan-I is essential for pollen wall formation	Pistil, anther, palea, lamma, root, leaf sheath, internode and leaf	[S14]	CJt024173,CJt085602
Os10t0125300-01	Rice: anther development F-box (OsADF)	F-box protein	Plays a critical role in rice tapetum cell development and pollen formation.	Tapetum	[S77]	#N/A
Os11t0582500-01	Rice: OsC6	Lipid transfer protein	Plays a crucial role in the development of lipidic orbicules and pollen exine	Mainly in tapetum and weakly in microspore	[S44]	#N/A
# Reference numbers are as in the S11 Table.
$ #N/A indicates no blast hits.
