# Supplementary material for: Construction of a reference transcriptome for the analysis of male sterility in sugi (Cryptomeria japonica D. Don) focusing on MALE STERILITY 1 (MS1)
Source: PLoS One. 2021 Feb 25;16(2):e0247180. doi: 10.1371/journal.pone.0247180 (PMC7935350; doi:10.1371/journal.pone.0247180)
Supplement: S11 Table — (XLSX) [file pone.0247180.s011.xlsx]

## Sheet: Table S11
Table S11. References used for selecting orthologous candidates involved in microsporogenesis.
Ref #	Bibliography
S1	Dong, X., et al. (2005) Callose synthase (CalS5) is required for exine formation during microgametogenesis and for pollen viability in Arabidopsis. Plant J. 42, 315-328
S2	Enns, L.C., et al. (2005) Two callose synthases, GSL1 and GSL5, play an essential and redundant role in plant and pollen development and in fertility. Plant Mol Biol. 58, 333-349
S3	Shi, X., et al. (2015) GLUCAN SYNTHASE-LIKE 5 (GSL5) plays an essential role in male fertility by regulating callose metabolism during microsporogenesis in rice. Plant Cell Physiol. 56, 497-509
S4	Hird, D.L., et al. (1993) The anther-specific protein encoded by the Brassica napus and Arabidopsis thaliana A6 gene displays similarity to β-1, 3-glucanases. Plant J. 4, 1023-1033
S5	Wan, L., et al. (2011) A rice β-1, 3-glucanase gene Osg1 is required for callose degradation in pollen development. Planta. 233, 309-323
S6	Paxson-Sowders, D.M., et al. (2001) DEX1, a novel plant protein, is required for exine pattern formation during pollen development in Arabidopsis. Plant Physiol. 127, 1739-1749
S7	Ariizumi, T., et al. (2004) Disruption of the novel plant protein NEF1 affects lipid accumulation in the plastids of the tapetum and exine formation of pollen, resulting in male sterility in Arabidopsis thaliana. Plant J. 39, 170-181
S8	Guan, Y.F., et al. (2008) RUPTURED POLLEN GRAIN1, a member of the MtN3/saliva gene family, is crucial for exine pattern formation and cell integrity of microspores in Arabidopsis. Plant Physiol. 147, 852-863
S9	Sun, M.X., et al. (2013) Arabidopsis RPG1 is important for primexine deposition and functions redundantly with RPG2 for plant fertility at the late reproductive stage. Plant Reprod. 26, 83-91
S10	Chang, H.S., et al. (2012) No primexine and plasma membrane undulation is essential for primexine deposition and plasma membrane undulation during microsporogenesis in Arabidopsis. Plant Physiol. 158, 264-272
S11	Hu, J., et al. (2014) The Arabidopsis Exine Formation Defect (EFD) gene is required for primexine patterning and is critical for pollen fertility. New Phytol. 203, 140-154
S12	Yang, J., et al. (2013) Co-regulation of exine wall patterning, pollen fertility and anther dehiscence by Arabidopsis apyrases 6 and 7. Plant Physiol Biochem 69: 62-73
S13	Hsiao, A.-S., et al. (2014) The Arabidopsis cytosolic acyl-coA-binding proteins play combinatory roles in pollen development. Plant Cell Physiol. 56, 322-333
S14	Sumiyoshi, M., et al. (2014) UDP-Arabinopyranose mutase 3 is required for pollen wall morphogenesis in Rice (Oryza sativa). Plant Cell Physiol. 56, 232-241
S15	Chen, W., et al. (2011) Male Sterile2 encodes a plastid-localized fatty acyl carrier protein reductase required for pollen exine development in Arabidopsis. Plant Physiol. 157, 842-853
S16	Morant, M., et al. (2007) CYP703 is an ancient cytochrome P450 in land plants catalyzing in-chain hydroxylation of lauric acid to provide building blocks for sporopollenin synthesis in pollen. Plant Cell. 19, 1473-1487
S17	Yang, X., et al. (2014) Rice CYP703A3, a cytochrome P450 hydroxylase, is essential for development of anther cuticle and pollen exine. J Integr Plant Biol. 56, 979-994
S18	Dobritsa, A.A., et al. (2009) CYP704B1 is a long-chain fatty acid omega-hydroxylase essential for sporopollenin synthesis in pollen of Arabidopsis. Plant Physiol. 151, 574-589
S19	Li, H., et al. (2010) Cytochrome P450 family member CYP704B2 catalyzes the hydroxylation of fatty acids and is required for anther cutin biosynthesis and pollen exine formation in rice. Plant Cell. 22, 173-190
S20	de Azevedo Souza, C., et al. (2009) A novel fatty Acyl-CoA Synthetase is required for pollen development and sporopollenin biosynthesis in Arabidopsis. Plant Cell. 21, 507-525
S21	Kim, S.S., et al. (2010) LAP6/POLYKETIDE SYNTHASE A and LAP5/POLYKETIDE SYNTHASE B encode hydroxyalkyl alpha-pyrone synthases required for pollen development and sporopollenin biosynthesis in Arabidopsis thaliana. Plant Cell. 22, 4045-4066
S22	Grienenberger, E., et al. (2010) Analysis of TETRAKETIDE alpha-PYRONE REDUCTASE function in Arabidopsis thaliana reveals a previously unknown, but conserved, biochemical pathway in sporopollenin monomer biosynthesis. Plant Cell. 22, 4067-4083
S23	Aarts, M., et al. (1995) Molecular characterization of the CER1 gene of Arabidopsis involved in epicuticular wax biosynthesis and pollen fertility. Plant Cell. 7, 2115-2127
S24	Ariizumi, T., et al. (2003) A novel male-sterile mutant of Arabidopsis thaliana, faceless pollen-1, produces pollen with a smooth surface and an acetolysis-sensitive exine. Plant Mol Biol. 53, 107-116
S25	Haslam, T., et al. (2015) CER2-LIKE Proteins have unique biochemical and physiological functions in very-long-chain fatty acid elongation. Plant Physiol, 167, 682-692
S26	Jessen, D., et al. (2011) Combined activity of LACS1 and LACS4 is required for proper pollen coat formation in Arabidopsis. Plant J. 68, 715-726
S27	Flores-Tornero, M., et al. (2015) Lack of phosphoserine phosphatase activity alters pollen and tapetum development in Arabidopsis thaliana. Plant Sci. 235, 81-88.
S28	Li, J., et al. (2010) The fasciclin-like arabinogalactan protein gene, FLA3, is involved in microspore development of Arabidopsis. Plant J. 64, 482-497
S29	Schnurr, J.A., et al. (2006) UDP-sugar pyrophosphorylase is essential for pollen development in Arabidopsis. Planta. 224, 520-532
S30	Moon, S., et al. (2013) Rice glycosyltransferase1 encodes a glycosyltransferase essential for pollen wall formation. Plant Physiol. 161, 663-675
S31	Ueda, K., et al. (2013) COLLAPSED ABNORMAL POLLEN1 gene encoding the arabinokinase-like protein is involved in pollen development in rice. Plant Physiol. 162, 858-871
S32	Jiang, J., et al. (2014) PECTATE LYASE-LIKE10 is associated with pollen wall development in Brassica campestris. J Integr Plant Biol. 56, 1095-1105
S33	Jiang, J., et al. (2014) PECTATE LYASE-LIKE 9 from Brassica campestris is associated with intine formation. Plant Sci. 229, 66-75
S34	Lin, S., et al. (2014) BcMF8, a putative arabinogalactan protein-encoding gene, contributes to pollen wall development, aperture formation and pollen tube growth in Brassica campestris. Ann Bot. 113,777-788
S35	Lyu, M., et al. (2015) BcMF26a and BcMF26b Are Duplicated Polygalacturonase Genes with Divergent Expression Patterns and Functions in Pollen Development and Pollen Tube Formation in Brassica campestris. PLoS One. doi:10.1371/journal.pone.0131173
S36	Lyu, M., et al. (2015) Identification and expression analysis of BoMF25, a novel polygalacturonase gene involved in pollen development of Brassica oleracea. Plant reproduction, 28, 121-132.
S37	Choi, H., et al. (2011) An ABCG/WBC-type ABC transporter is essential for transport of sporopollenin precursors for exine formation in developing pollen. Plant J. 65, 181-193
S38	Quilichini, T.D., et al. (2014) ABCG26-mediated polyketide trafficking and hydroxycinnamoyl spermidines contribute to pollen wall exine formation in Arabidopsis. Plant Cell. 26, 4483-4498
S39	Choi, H., et al. (2014) The role of Arabidopsis ABCG9 and ABCG31 ATP Binding Cassette Transporters in pollen fitness and the deposition of steryl glycosides on the pollen coat. Plant Cell. 26, 310-324
S40	Yadav, V., et al. (2014) ABCG transporters are required for suberin and pollen wall extracellular barriers in Arabidopsis. Plant Cell. 26, 3569-3588
S41	Zhu, L., et al. (2013) Post-meiotic deficient anther1 (PDA1) encodes an ABC transporter required for the development of anther cuticle and pollen exine in rice. J Plant Biol. 56, 59-68
S42	Qin, P., et al. (2013) ABCG15 encodes an ABC transporter protein, and is essential for post-meiotic anther and pollen exine development in Rice. Plant Cell Physiol. 54, 138-154
S43	Huang, M.-D., et al. (2013) Abundant type III lipid transfer proteins in Arabidopsis tapetum are secreted to the locule and become a constituent of the pollen exine. Plant Physiol. 163, 1218-1229
S44	Zhang, D., et al. (2010) OsC6, encoding a lipid transfer protein, is required for postmeiotic anther development in rice. Plant Physiol. 154, 149-162
S45	Li, J., et al. (2015) An endoplasmic reticulum magnesium transporter is essential for pollen development in Arabidopsis. Plant Sci. 231, 212-220
S46	Niemann, M.C., et al. (2015) Arabidopsis ROCK1 transports UDP-GlcNAc/UDP-GalNAc and regulates ER protein quality control and cytokinin activity. Proc Nat Acad Sci. 112, 291-296
S47	Xu, J., et al. (2014) ABORTED MICROSPORES acts as a master regulator of pollen wall formation in Arabidopsis. Plant Cell. 26, 1544-1556
S48	Li, N., et al. (2006) The rice tapetum degeneration retardation gene is required for tapetum degradation and anther development. Plant Cell. 18, 2999-3014
S49	Xu, J., et al. (2010) The ABORTED MICROSPORES regulatory network is required for postmeiotic male reproductive development in Arabidopsis thaliana. Plant Cell. 22, 91-107
S50	Zhang, W., et al. (2006) Regulation of Arabidopsis tapetum development and function by DYSFUNCTIONAL TAPETUM1 (DYT1) encoding a putative bHLH transcription factor. Development. 133, 3085-3095
S51	Jeong, H.-J., et al. (2014) Tomato Male sterile 1035 is essential for pollen development and meiosis in anthers. J Exp Bot. 65, 6693-6709
S52	Jung, K.-H., et al. (2005) Rice Undeveloped Tapetum1 is a major regulator of early tapetum development. Plant Cell. 17, 2705-2722
S53	Niu, N., et al. (2013) EAT1 promotes tapetal cell death by regulating aspartic proteases during male reproductive development in rice. Nature Commun. 4, 1445
S54	Ji, C., et al. (2013) A novel rice bHLH transcription factor, DTD, acts coordinately with TDR in controlling tapetum function and pollen development. Mol Plant. 6, 1715-1718
S55	Fu, Z., et al. (2014) The rice basic helix-loop-helix transcription factor TDR INTERACTING PROTEIN2 is a central switch in early anther development. Plant Cell. 26, 1512-1524
S56	Ko, S.-S., et al. (2014) The bHLH142 transcription factor coordinates with TDR1 to modulate the expression of EAT1 and regulate pollen development in rice. Plant Cell. 26, 2486-2504
S57	Zhu, J., et al. (2008) Defective in Tapetal development and function 1 is essential for anther development and tapetal function for microspore maturation in Arabidopsis. Plant J. 55, 266-277
S58	Zhang, Z.B., et al. (2007) Transcription factor AtMYB103 is required for anther development by regulating tapetum development, callose dissolution and exine formation in Arabidopsis. Plant J. 52, 528-538
S59	Phan, H.A., et al. (2011) The MYB80 transcription factor is required for pollen development and the regulation of tapetal programmed cell death in Arabidopsis thaliana. Plant Cell. 23, 2209-2224
S60	Phan, H.A., et al. (2012) MYB80, a regulator of tapetal and pollen development, is functionally conserved in crops. Plant Mol Boil. 78, 171-183
S61	Xu, Y., et al. (2014) MYB80 homologues in Arabidopsis, cotton and Brassica: regulation and functional conservation in tapetal and pollen development. BMC Plant Biol. 14, 278
S62	Aya, K., et al. (2009) Gibberellin modulates anther development in rice via the transcriptional regulation of GAMYB. Plant Cell. 21, 1453-1472
S63	Aya, K., et al. (2011) The Gibberellin perception system evolved to regulate a pre-existing GAMYB-mediated system during land plant evolution. Nature Commun. 2, 544
S64	Gibalov?, A., et al. (2009) AtbZIP34 is required for Arabidopsis pollen wall patterning and the control of several metabolic pathways in developing pollen. Plant Mol Biol. 70, 581-601
S65	Yang, C., et al. (2007) MALE STERILITY1 is required for tapetal development and pollen wall biosynthesis. Plant Cell. 19, 3530-3548
S66	Li, H., et al. (2011) PERSISTENT TAPETAL CELL1 encodes a PHD-finger protein that is required for tapetal cell death and pollen development in rice. Plant Physiol. 156, 615-630
S67	Kapoor, S., et al. (2002) Silencing of the tapetum-specific zinc finger gene TAZ1 causes premature degeneration of tapetum and pollen abortion in petunia. Plant Cell. 14, 2353-2367
S68	Lu, P., et al. (2014) The Arabidopsis CALLOSE DEFECTIVE MICROSPORE1 gene is required for male fertility through regulating callose metabolism during microsporogenesis. Plant Physiol. 164, 1893-1904
S69	Shi, Z.-H., et al. (2015) Overexpression of AtTTP affects ARF17 expression and leads to male sterility in Arabidopsis. PLoS One. 10, e0117317
S70	Guan, Y., et al. (2014) Phosphorylation of a WRKY transcription factor by MAPKs is required for pollen development and function in Arabidopsis. PLoS Genet. 10, e1004384
S71	Lou, Y., et al. (2014) The tapetal AHL family protein TEK determines nexine formation in the pollen wall. Nature Commun. 5, 3855
S72	Yang, J., et al. (2013) AUXIN RESPONSE FACTOR17 is essential for pollen wall pattern formation in Arabidopsis. Plant Physiol. 162, 720-731
S73	Xie, H.-T., et al. (2014) Spatiotemporal production of reactive oxygen species by NADPH Oxidase is critical for tapetal programmed cell death and pollen development in Arabidopsis. Plant Cell 26, 2007-2023
S74	Huang, X.Y., et al. (2013) CYCLIN-DEPENDENT KINASE G1 is associated with the spliceosome to regulate CALLOSE SYNTHASE5 splicing and pollen wall formation in Arabidopsis. Plant Cell. 25, 637-648
S75	Dong, X., et al. (2015) Suppression of ASKβ (AtSK32), a Clade III Arabidopsis GSK3, Leads to the Pollen Defect during Late Pollen Development. Molecules and cells. 38, 506-517
S76	Kim, M.J., et al. (2015) LATERAL ORGAN BOUNDARIES DOMAIN (LBD) 10 interacts with SIDECAR POLLEN/LBD27 to control pollen development in Arabidopsis. The Plant Journal, 81, 794-809.
S77	Li, L., et al. (2015) An anther development F-box (ADF) protein regulated by tapetum degeneration retardation (TDR) controls rice anther development. Planta. 241, 157-166
S78	Song, J.-H., et al. (2013) BcMF11, a novel non-coding RNA gene from Brassica campestris, is required for pollen development and male fertility. Plant Cell Rep. 32, 21-30
