# Supplementary material for: Construction of a reference transcriptome for the analysis of male sterility in sugi (Cryptomeria japonica D. Don) focusing on MALE STERILITY 1 (MS1)
Source: PLoS One. 2021 Feb 25;16(2):e0247180. doi: 10.1371/journal.pone.0247180 (PMC7935350; doi:10.1371/journal.pone.0247180)
Supplement: S12 Table — Differential expression analyzed by the slueth tool. pval: the Wald test FDR-adjusted p-value using Benjamini-Hochberg, qval: the p-value adjusted for multiple test correction, b: the natural log of the fold change of male strobili to leaf and inner bark gene expression. (XLSX) [file pone.0247180.s012.xlsx]

## Sheet: Table S12
S12 Table. Differential expression of MYB80-related genes of male flower (MF) against inner bark and leaf (IBL) tissues.
Differential expression analyzed by the slueth tool.
Gene symbol	TAIR10 ID	CJ3006NRE ID	Identity	e-value	score	pval†	qval	b‡
MYB80	At5g56110.1	CJt099797	0.8686	6.73e-122	332	1.04E-03**	7.16E-03**	5.4359
GLOX1	At1g67290.1	CJt015940	0.4618	1.19e-159	469	0.06	0.18	2.5265
GLOX1	At1g67290.1	CJt035052	0.4695	2.76e-156	460	0.02*	0.09	2.0907
UNDEAD	At4g12920.1	CJt080243	0.2873	1.06e-34	132	1.4E-4**	1.32E-3**	1.3574
UNDEAD	At4g12920.1	CJt088123	0.303	1.99e-31	124	0.32	0.54	1.3381
VGD1	At2g47040.1	CJt093663	0.3158	5.42e-91	293	2.31E-14**	1.43E-12**	7.6711
VGD1	At2g47040.1	CJt014021	0.3312	6.17e-90	289	0.57	0.75	0.6554
MYB35	At3g28470.1	CJt069044	0.612	3.27e-76	238	1.41E-41**	4.09E-39**	6.1438
† “pval”: the Wald test FDR-adjusted p-value using Benjamini-Hochberg.
qval: the p-value adjusted for multiple test correction.
‡ “b” : the natural log of the fold change of male strobili to leaf and inner bark gene expression.
* P < 0.05; ** P < 0.01
