# Supplementary material for: Construction of a reference transcriptome for the analysis of male sterility in sugi (Cryptomeria japonica D. Don) focusing on MALE STERILITY 1 (MS1)
Source: PLoS One. 2021 Feb 25;16(2):e0247180. doi: 10.1371/journal.pone.0247180 (PMC7935350; doi:10.1371/journal.pone.0247180)
Supplement: S1 Appendix — (TXT) [file pone.0247180.s020.txt]

#From BAM to VCFs
bcftools mpileup -L 1000 -m 3 -Ou -f CJ3006NRE.fa.gz S1s-CJ3006NRE.bam \
  | bcftools call -Amv > var_S1s-CJ3006NRE.raw.vcf 
bcftools filter -s LowQual -e '%QUAL<20 || DP<3' var_S1s-CJ3006NRE.raw.vcf \
  | bgzip -c > var_S1s-CJ3006NRE.Q20DP3.vcf.gz
tabix -p vcf var_S1s-CJ3006NRE.Q20DP3.vcf.gz

#Find the intersection of any possible combination
bcftools isec var_S1s-CJ3006NRE.Q20DP3.vcf.gz \
   var_S2s-CJ3006NRE.Q20DP3.vcf.gz \
   var_S3s-CJ3006NRE.Q20DP3.vcf.gz \
   var_S4s-CJ3006NRE.Q20DP3.vcf.gz \
   var_S5s-CJ3006NRE.Q20DP3.vcf.gz \
   var_S6s-CJ3006NRE.Q20DP3.vcf.gz \
   var_Ooi-7-CJ3006NRE.Q20DP3.vcf.gz \
   var_S1NK4-CJ3006NRE.Q20DP3.vcf.gz \
   var_S5HK7-CJ3006NRE.Q20DP3.vcf.gz \
   var_S8HK5-CJ3006NRE.Q20DP3.vcf.gz -p ISEC/
